# Supplementary material for: Lack of gut microbiome recovery with spinal cord injury rehabilitation
Source: Gut Microbes. 2024 Feb 7;16(1):2309682. doi: 10.1080/19490976.2024.2309682 (PMC10854366; doi:10.1080/19490976.2024.2309682)
Supplement: Supplemental Material [file KGMI_A_2309682_SM3331.zip]

Archive with 5 entries (5 files):
- Table_S1_SCI_biom_Jan15_2024.xlsx
- Table S3_SCI_maaslin_asv_Picr_Nov23_2023.xlsx
- Table S2_SCI_permanova_Sep14_2023.xlsx
- SCI_suppl_Figures_Nov23_2023.docx
- Table_S4_SCI_SEp14_2023.xlsx
