# Supplementary material for: Lack of gut microbiome recovery with spinal cord injury rehabilitation
Source: Gut Microbes. 2024 Feb 7;16(1):2309682. doi: 10.1080/19490976.2024.2309682 (PMC10854366; doi:10.1080/19490976.2024.2309682)
Supplement: Supplemental Material [file KGMI_A_2309682_SM3331.zip › Table_S1_SCI_biom_Jan15_2024.xlsx]

## Sheet: TableS1_Taxa ASV_per_sample
Table S1:Table S1: 1337 ASVs and taxonomy table biome included in the analyses.
ASV	TACGGAGGATCCGAGCGTTATCCGGATTTATTGGGTTTAAAGGGAGCGTAGGTGGATTGTTAAGTCAGTTGTGAAAGTTTGCGGCTCAACCGTAAAATTGCAGTTGAAACTGGCAGTCTTGAGTACAGTAGAGGTGGGCGGAATTCGTGG	TACGGAGGATGCGAGCGTTATCCGGATTTATTGGGTTTAAAGGGTGCGTAGGTGGTGATTTAAGTCAGCGGTGAAAGTTTGTGGCTCAACCATAAAATTGCCGTTGAAACTGGGTTACTTGAGTGTGTTTGAGGTAGGCGGAATGCGTGG	TACGGAGGATCCGAGCGTTATCCGGATTTATTGGGTTTAAAGGGAGCGTAGATGGATGTTTAAGTCAGTTGTGAAAGTTTGCGGCTCAACCGTAAAATTGCAGTTGATACTGGATGTCTTGAGTGCAGTTGAGGCAGGCGGAATTCGTGG	TACGGAGGATCCGAGCGTTATCCGGATTTATTGGGTTTAAAGGGAGCGTAGATGGATGTTTAAGTCAGTTGTGAAAGTTTGCGGCTCAACCGTAAAATTGCAGTTGATACTGGATATCTTGAGTGCAGTTGAGGCAGGCGGAATTCGTGG	TACGGAGGATCCGAGCGTTATCCGGATTTATTGGGTTTAAAGGGAGCGTAGGTGGACAGTTAAGTCAGTTGTGAAAGTTTGCGGCTCAACCGTAAAATTGCAGTTGATACTGGCTGTCTTGAGTACAGTAGAGGTGGGCGGAATTCGTGG	TACAGAGGTCTCAAGCGTTGTTCGGAATCACTGGGCGTAAAGCGTGCGTAGGCTGTTTCGTAAGTCGTGTGTGAAAGGCGCGGGCTCAACCCGCGGACGGCACATGATACTGCGAGACTAGAGTAATGGAGGGGGAACCGGAATTCTCGG	TACGGAGGATCCGAGCGTTATCCGGATTTATTGGGTTTAAAGGGAGCGTAGGCGGACGCTTAAGTCAGTTGTGAAAGTTTGCGGCTCAACCGTAAAATTGCAGTTGATACTGGGTGTCTTGAGTACAGTAGAGGCAGGCGGAATTCGTGG	TACGTAGGGAGCAAGCGTTGTCCGGATTTACTGGGTGTAAAGGGTGCGTAGGCGGCTTTGCAAGTCAGATGTGAAATCTATGGGCTCAACCCATAAACTGCATTTGAAACTGTAGAGCTTGAGTGAAGTAGAGGCAGGCGGAATTCCCCG	TACGGAGGATTCAAGCGTTATCCGGATTTATTGGGTTTAAAGGGTGCGTAGGCGGTTTGATAAGTTAGAGGTGAAATTTCGGGGCTCAACCCTGAACGTGCCTCTAATACTGTTGAGCTAGAGAGTAGTTGCGGTAGGCGGAATGTATGG	TACGGAGGATCCGAGCGTTATCCGGATTTATTGGGTTTAAAGGGTGCGTAGGCGGCCTTTTAAGTCAGCGGTGAAAGTCTGTGGCTCAACCATAGAATTGCCGTTGAAACTGGGGGGCTTGAGTATGTTTGAGGCAGGCGGAATGCGTGG	TACGTAGGGAGCAAGCGTTGTCCGGATTTACTGGGTGTAAAGGGTGCGTAGGCGGCTAGGCAAGTCAGACGTGAAAACCATGGGCTCAACCTGTGGACTGCGTTTGAAACTGTTTAGCTTGAGTGAAGTAGAGGTAGGCGGAATTCCCGG	TACGGAGGATCCGAGCGTTATCCGGATTTATTGGGTTTAAAGGGAGCGTAGGCGGGTTGTTAAGTCAGTTGTGAAAGTTTGCGGCTCAACCGTAAAATTGCAGTTGATACTGGCGACCTTGAGTGCAACAGAGGTAGGCGGAATTCGTGG	TACGTAGGGTGCAAGCGTTATCCGGAATTATTGGGCGTAAAGGGCTCGTAGGCGGTTCGTCGCGTCCGGTGTGAAAGTCCATCGCTTAACGGTGGATCCGCGCCGGGTACGGGCGGGCTTGAGTGCGGTAGGGGAGACTGGAATTCCCGG	TACGTAGGGAGCGAGCGTTGTCCGGAATTACTGGGTGTAAAGGGAGCGTAGGCGGGAAAGCAAGTTGGAAGTGAAATGCATGGGCTTAACCCATGAGCTGCTTTCAAAACTGTTTTTCTTGAGTGAAGTAGAGGCAGGCGGAATTCCTAG	TACGTATGGTGCAAGCGTTATCCGGATTTACTGGGTGTAAAGGGAGCGCAGGCGGTACGGCAAGTCTGATGTGAAAGCCCGGGGCTCAACCCCGGTACTGCATTGGAAACTGTCGGACTAGAGTGTCGGAGGGGTAAGTGGAATTCCTAG	TACGTAGGTGGCGAGCGTTGTCCGGAATTATTGGGCGTAAAGAGCATGTAGGCGGCTTAATAAGTCGAGCGTGAAAATGCGGGGCTCAACCCCGTATGGCGCTGGAAACTGTTAGGCTTGAGTGCAGGAGAGGAAAGGGGAATTCCCAGT	TACGGAGGATCCGAGCGTTATCCGGATTTATTGGGTTTAAAGGGAGCGTAGGCGGATTGTTAAGTCAGTTGTGAAAGTTTGCGGCTCAACCGTAAAATTGCAGTTGATACTGGCAGTCTTGAGTGCAGTAGAGGTGGGCGGAATTCGTGG	TACGGAGGGTGCAAGCGTTAATCGGAATCACTGGGCGTAAAGCGCACGTAGGCGGCTTGGTAAGTCAGGGGTGAAATCCCACAGCCCAACTGTGGAACTGCCTTTGATACTGCCAGGCTTGAGTACCGGAGAGGGTGGCGGAATTCCAGG	TACGGAGGGTGCAAGCGTTAATCGGAATTACTGGGCGTAAAGCGCACGCAGGCGGTTTGTTAAGTCAGATGTGAAATCCCCGGGCTCAACCTGGGAACTGCATCTGATACTGGCAAGCTTGAGTCTCGTAGAGGGGGGTAGAATTCCAGG	TACGTATGGTGCAAGCGTTATCCGGATTTACTGGGTGTAAAGGGAGCGCAGGCGGAAGGCTAAGTCTGATGTGAAAGCCCGGGGCTCAACCCCGGTACTGCATTGGAAACTGGTCATCTAGAGTGTCGGAGGGGTAAGTGGAATTCCTAG	TACGGAGGACCCGAGCGTTATCCGGATTTATTGGGTTTAAAGGGTGCGTAGGCGGATTAGTAAGTTAGAGGTGAAAGCTCGATGCTCAACATCGAAATTGCCTCTGATACTGTTAGTCTAGAGTATAGTTGCGGAAGGCGGAATGTGTGG	TACGGAGGATCCGAGCGTTATCCGGATTTATTGGGTTTAAAGGGTGCGTAGGCTGTTTTTTAAGTTAGAGGTGAAAGCTCGACGCTCAACGTCGAAATTGCCTCTGATACTGAGAGACTAGAGTGTAGTTGCGGAAGGCGGAATGTGTGG	TACGGAGGATCCAAGCGTTATCCGGATTTATTGGGTTTAAAGGGTGCGTAGGCGGTTTGATAAGTTAGAGGTGAAATACCGGTGCTTAACACCGGAACTGCCTCTAATACTGTTGAACTAGAGAGTAGTTGCGGTAGGCGGAATGTATGG	TACGGAGGATGCAAGCGTTATCCGGATTTATTGGGTTTAAAGGGTGCGTAGGCGGCACGCCAAGTCAGCGGTGAAATTTCCGGGCTCAACCCGGAGTGTGCCGTTGAAACTGGCGAGCTAGAGTACACAAGAGGCAGGCGGAATGCGTGG	TACGTAGGTGGCAAGCGTTATCCGGAATTACTGGGTGTAAAGGGAGCGCAGGCGGGATAGCAAGTCAGCTGTGAAAACTATGGGCTCAACCCATAAACTGCAGTTGAAACTGTTATTCTTGAGTGGAGTAGAGGCAAGCGGAATTCCGAG	TACGGAAGGTCCGGGCGTTATCCGGATTTATTGGGTTTAAAGGGAGCGTAGGCCGTGAGGTAAGCGTGTTGTGAAATGTAGGCGCCCAACGTCTGCACTGCAGCGCGAACTGCCCCACTTGAGTGCGCGCAACGCCGGCGGAACTCGTCG	TACGTAGGTGGCAAGCGTTGTCCGGAATTATTGGGCGTAAAGCGCGCGCAGGCGGCTTCTTAAGTCCATCTTAAAAGTGCGGGGCTTAACCCCGTGATGGGATGGAAACTGGGAGGCTGGAGTATCGGAGAGGAAAGTGGAATTCCTAGT	TACGTAGGGGGCAAGCGTTATCCGGATTTACTGGGTGTAAAGGGAGCGTAGACGGTTATGTAAGTCTGATGTGAAAACCCGGGGCTCAACCCCGGGACTGCATTGGAAACTATGTAACTAGAGTGTCGGAGAGGTAAGTGGAATTCCTAG	TACGTAGGGGGCAAGCGTTATCCGGATTTACTGGGTGTAAAGGGAGCGTAGACGGTTTTGCAAGTCTGAAGTGAAAGCCCGGGGCTTAACCCCGGGACTGCTTTGGAAACTGTAGAACTAGAGTGCAGGAGAGGTAAGTGGAATTCCTAG	TACGGAGGATCCGAGCGTTATCCGGATTTATTGGGTTTAAAGGGAGCGTAGATGGGTTGTTAAGTCAGTTGTGAAAGTTTGCGGCTCAACCGTAAAATTGCAATTGATACTGGCAGTCTTGAGTACAGTTGAGGTAGGCGGAATTCGTGG	TACGTAGGTGGCAAGCGTTGTCCGGATTTACTGGGTGTAAAGGGCGTGTAGCCGGGGAGACAAGTCAGATGTGAAATCTGGAGGCTCAACCTCCAAACTGCATTTGAAACTGTTTCTCTTGAGTATCGGAGAGGTAATCGGAATTCCTAG	TACGGAGGGTGCGAGCGTTAATCGGAATAACTGGGCGTAAAGGGCACGCAGGCGGACTTTTAAGTGAGGTGTGAAAGCCCCGGGCTTAACCTGGGAATTGCATTTCAGACTGGGAGTCTAGAGTACTTTAGGGAGGGGTAGAATTCCACG	TACGTAGGTGGCAAGCGTTGTCCGGATTTACTGGGTGTAAAGGGCGTGTAGGCGGAGATGCAAGTCAGATGTGAAATCCTCGGGCTTAACCCGGGAACTGCATTTGAAACTGTATCCCTTGAGTATCGGAGAGGCAGGCGGAATTCCTAG	TACGGGGGATGCGAGCGTTATCCGGATTTATTGGGTTTAAAGGGCGCGTAGGCGGGACGCCAAGTCAGCGGTAAAAGACTGCAGCTAAACTGTAGCACGCCGTTGAAACTGGCGCCCTCGAGACGAGACGAGGGAGGCGGAACAAGTGAA	TACGGAGGGTGCAAGCGTTAATCGGAATTACTGGGCGTAAAGCGCACGCAGGCGGTCTGTCAAGTCGGATGTGAAATCCCCGGGCTCAACCTGGGAACTGCATCCGAAACTGGCAGGCTAGAGTCTTGTAGAGGGGGGTAGAATTCCAGG	TACGGAGGATCCGAGCGTTATCCGGATTTATTGGGTTTAAAGGGAGCGTAGGCGGACTATTAAGTCAGCTGTGAAAGTTTGCGGCTCAACCGTAAAATTGCAGTTGATACTGGTCGTCTTGAGTGCAGTAGAGGTAGGCGGAATTCGTGG	TACGGAGGATGCGAGCGTTATCCGGATTTATTGGGTTTAAAGGGTGCGTAGGCGGTTTATTAAGTTAGTGGTTAAATATTTGAGCTAAACTCAATTGTGCCATTAATACTGGTAAACTGGAGTACAGACGAGGTAGGCGGAATAAGTTAA	TACGTAGGTGGCAAGCGTTGTCCGGAATTACTGGGTGTAAAGGGAGCGTAGGCGGGGAGGCAAGTTGAATGTCTAAACTATCGGCTCAACTGATAGTCGCGTTCAAAACTGCCACTCTTGAGTGCAGTAGAGGTAGGCGGAATTCCTAGT	TACGTATGGGGCAAGCGTTATCCGGATTTACTGGGTGTAAAGGGAGTGTAGGCGGCAGTACAAGTCAGGAGTGAAAACTTGGGGCTCAACCCCAAGACTGCTTTTGAAACTGTACAGCTAGAGTGTAGGAAGGGCAAGCGGAATTCCTGG	TACGTAGGGAGCAAGCGTTATCCGGATTTACTGGGTGTAAAGGGCGTGTAGGCGGGAGTGCAAGTCAGATGTGAAAACTATGGGCTCAACCCATAGCCTGCATTTGAAACTGTACTTCTTGAGTACTGGAGAGGCAGGCGGAATTCCGTG	TACGTAGGGTGCGAGCGTTAATCGGAATTACTGGGCGTAAAGGGTGCGCAGGCGGTTGAGTAAGACAGATGTGAAATCCCCGAGCTTAACTCGGGAATGGCATATGTGACTGCTCGACTAGAGTGTGTCAGAGGGAGGTGGAATTCCACG	TACGTATGGTGCAAGCGTTATCCGGATTTACTGGGTGTAAAGGGAGCGCAGGCGGTACGGCAAGTCTGATGTGAAATCCCGGGGCTCAACCCCGGTACTGCATTGGAAACTGTCGGACTAGAGTGTCGGAGGGGTAAGTGGAATTCCTAG	TACGTAGGGAGCGAGCGTTGTCCGGAATTACTGGGTGTAAAGGGAGCGTAGGCGGGATGGCAAGTCAGATGTGAAAACTATGGGCTCAACCCATAGACTGCATTTGAAACTGTTGTTCTTGAGTGAGGTAGAGGTAAGCGGAATTCCTGG	TACGTAGGGGGCGAGCGTTATCCGGATTCATTGGGCGTAAAGCGCGCGTAGGCGGCCCGGCAGGCCGGGGGTCGAAGCGGGGGGCTCAACCCCCCGAAGCCCCCGGAACCTCCGCGGCTTGGGTCCGGTAGGGGAGGGTGGAACACCCGG	TACGTAGGTGGCAAGCGTTGTCCGGAATTACTGGGTGTAAAGGGAGTGTAGGCGGGATATCAAGTCAGAAGTGAAAATTACGGGCTCAACTCGTAACCTGCTTTTGAAACTGACATTCTTGAGTGAAGTAGAGGCAAGCGGAATTCCTAG	TACGGAAGGTCCGGGCGTTATCCGGATTTATTGGGTTTAAAGGGAGCGTAGGCCGGAGATTAAGCGTGTTGTGAAATGTAGACGCTCAACGTCTGCACTGCAGCGCGAACTGGTTTCCTTGAGTACGCACAAAGTGGGCGGAATTCGTGG	TACGTATGGAGCAAGCGTTATCCGGATTTACTGGGTGTAAAGGGAGTGTAGGTGGCCATGCAAGTCAGAAGTGAAAATCCGGGGCTCAACCCCGGAACTGCTTTTGAAACTGTGAGGCTAGAGTGCAGGAGGGGTGAGTGGAATTCCTAG	TACGGAGGATCCGAGCGTTATCCGGATTTATTGGGTTTAAAGGGAGCGTAGGTGGATTGTTAAGTCAGTTGTGAAAGTTTGCGGCTCAACCGTAAAATTGCAGTTGAAACTGGGAGTCTTGAGTACAGTAGAGGTGGGCGGAATTCGTGG	TACGTAGGGAGCAAGCGTTGTCCGGATTTACTGGGTGTAAAGGGTGCGTAGGCGGATTGGCAAGTCAGAAGTGAAATCCATGGGCTTAACCCATGAACTGCTTTTGAAACTGTTAGTCTTGAGTGAAGTAGAGGTAGGCGGAATTCCCGG
Taxonomy_greengenes1	f__Bacteroidaceae.g__Bacteroides_ASV04135	f__Porphyromonadaceae.g__Parabacteroides_ASV05030	f__Bacteroidaceae.g__Bacteroides_ASV03925	f__Bacteroidaceae.g__Bacteroides_ASV03919	f__Bacteroidaceae.g__Bacteroides_ASV04093	g__Akkermansia.s__muciniphila_ASV01507	g__Bacteroides.s__uniformis_ASV03984	g__Ruminococcus.s__bromii_ASV07576	g__Alistipes.s__putredinis_ASV05127	g__Parabacteroides.s__distasonis_ASV04233	f__Ruminococcaceae.g__Ruminococcus_ASV07566	f__Bacteroidaceae.g__Bacteroides_ASV04071	f__Bifidobacteriaceae.g__Bifidobacterium_ASV11471	o__Clostridiales.f__Ruminococcaceae_ASV07897	f__Lachnospiraceae.g__Roseburia_ASV15207	f__Veillonellaceae.g__Phascolarctobacterium_ASV14536	g__Bacteroides.s__caccae_ASV04026	f__Desulfovibrionaceae.g__Bilophila_ASV05654	o__Enterobacteriales.f__Enterobacteriaceae_ASV05780	f__Lachnospiraceae.g__Roseburia_ASV15174	g__Alistipes.s__indistinctus_ASV03617	o__Bacteroidales.f__Rikenellaceae_ASV04278	o__Bacteroidales.f__Rikenellaceae_ASV03800	o__Bacteroidales.f__.Barnesiellaceae._ASV04378	o__Clostridiales.f__Ruminococcaceae_ASV12472	f__Prevotellaceae.g__Prevotella_ASV03304	f__Veillonellaceae.g__Dialister_ASV13249	f__Lachnospiraceae.g__Dorea_ASV09941	o__Clostridiales.f__Lachnospiraceae_ASV09977	f__Bacteroidaceae.g__Bacteroides_ASV03957	f__Ruminococcaceae.g__Oscillospira_ASV13780	f__Pasteurellaceae.g__Aggregatibacter_ASV06349	o__Clostridiales.f__Ruminococcaceae_ASV13818	f__.Odoribacteraceae..g__Butyricimonas_ASV06667	o__Enterobacteriales.f__Enterobacteriaceae_ASV05718	f__Bacteroidaceae.g__Bacteroides_ASV03998	f__.Odoribacteraceae..g__Odoribacter_ASV04963	o__Clostridiales.f__Ruminococcaceae_ASV13039	c__Clostridia.o__Clostridiales_ASV15093	f__Ruminococcaceae.g__Oscillospira_ASV07213	f__Alcaligenaceae.g__Sutterella_ASV11920	f__Lachnospiraceae.g__Roseburia_ASV15223	g__Ruminococcus.s__callidus_ASV07938	g__Collinsella.s__aerofaciens_ASV10576	f__Ruminococcaceae.g__Ruminococcus_ASV13064	g__Prevotella.s__copri_ASV03176	f__Lachnospiraceae.g__Lachnospira_ASV14969	g__Bacteroides.s__ovatus_ASV04137	f__Ruminococcaceae.g__Ruminococcus_ASV07554
Taxonomy_greengenes2	g__Bacteroides_H.s__Bacteroides_H.ovatus_ASV04135	g__Parabacteroides_B_862066.s__Parabacteroides_B_862066.merdae_ASV05030	g__Phocaeicola_A_858004.s__Phocaeicola_A_858004.dorei_ASV03925	g__Phocaeicola_A_858004.s__Phocaeicola_A_858004.vulgatus_ASV03919	g__Bacteroides_H.s__Bacteroides_H.thetaiotaomicron_ASV04093	g__Akkermansia.s__Akkermansia.muciniphila_D_776786_ASV01507	g__Bacteroides_H.s__Bacteroides_H.uniformis_ASV03984	g__Ruminococcus_E.s__Ruminococcus_E.bromii_B_ASV07576	g__Alistipes_A_871400.s__Alistipes_A_871400.putredinis_ASV05127	g__Parabacteroides_B_862066.s__Parabacteroides_B_862066.distasonis_ASV04233	g__UMGS1071.s__UMGS1071.sp900548305_ASV07566	g__Bacteroides_H.s__Bacteroides_H.stercoris_ASV04071	g__Bifidobacterium_388775.s__Bifidobacterium.breve_ASV11471	f__Ruminococcaceae.g__Phocea_ASV07897	g__Roseburia.s__Roseburia.intestinalis_ASV15207	g__Phascolarctobacterium_A.s__Phascolarctobacterium_A.faecium_ASV14536	g__Bacteroides_H.s__Bacteroides_H.caccae_ASV04026	g__Bilophila.s__Bilophila.wadsworthia_ASV05654	g__Escherichia_710834.s__Escherichia.fergusonii_ASV05780	g__Roseburia.s__Roseburia.inulinivorans_ASV15174	g__Alistipes_A_871404.s__Alistipes_A_871404.indistinctus_ASV03617	g__Alistipes_A_871404.s__Alistipes_A_871404.ihumii_ASV04278	g__Alistipes_A_871400.s__Alistipes_A_871400.shahii_ASV03800	g__Barnesiella.s__Barnesiella.intestinihominis_ASV04378	g__CAG.177.s__CAG.177.sp003538135_ASV12472	g__Prevotella.s__Prevotella.sp003447235_ASV03304	g__Dialister.s__Dialister.hominis_ASV13249	g__Muricomes_149725.s__Faecalicatena.fissicatena_ASV09941	g__Acetatifactor.s__Acetatifactor.sp900066565_ASV09977	g__Phocaeicola_A_858004.s__Phocaeicola_A_858004.massiliensis_ASV03957	o__Oscillospirales.f__Oscillospiraceae_88309_ASV13780	g__Haemophilus_D_735815.s__Haemophilus_D_735815.pittmaniae_ASV06349	g__Faecousia.s__Faecousia.sp000434635_ASV13818	g__Butyricimonas.s__Butyricimonas.faecihominis_ASV06667	g__Citrobacter_A_692098.s__Citrobacter_A_692098.gillenii_ASV05718	g__Bacteroides_H.s__Bacteroides_H.cellulosilyticus_ASV03998	g__Odoribacter_865974.s__Odoribacter.splanchnicus_ASV04963	g__Negativibacillus.s__Negativibacillus.massiliensis_ASV13039	g__Howardella.s__Howardella.ureilytica_ASV15093	g__Evtepia.s__Evtepia.gabavorous_ASV07213	g__Parasutterella.s__Parasutterella.excrementihominis_ASV11920	g__Roseburia.s__Roseburia.hominis_ASV15223	g__Ruminococcus_C_58660.s__Ruminococcus_C_58660.callidus_ASV07938	g__Collinsella.s__Collinsella.aerofaciens_F_ASV10576	g__Ruminiclostridium_E.s__Ruminiclostridium_E.siraeum_ASV13064	g__Prevotella.s__Prevotella.copri_ASV03176	g__Lachnospira.s__Lachnospira.eligens_ASV14969	g__Bacteroides_H.s__Bacteroides_H.ovatus_ASV04137	g__UBA1417.s__UBA1417.sp003531055_ASV07554
Sub_acute_01_D108	0	0.0071867	0.0446	0	0.0492589	0.418	0.0865399	0	0.0159	0.0314	0	0.0687	0	0.000449	0	0.0344	0.00209612	0	0.021	0	0	0	0	0	0	0	0	0	0	0.0524031	0	0	0	0	0.00329	0	0.00434	0	0	0	0	0	0.00749	0	0	0	0	0	0
Sub_acute_01_D137	0.0116	0.0188101	0.102	0	0.0491397	0.436	0.0533197	0.00106931	0.00787	0.0286	0.000243025	0.0236	0	0.000729	0	0.0179	0.0116652	0.000389	0.0574	0	0	0	0	0	0	0	0	0.000243	0	0.0100612	0	0	0	0	0	0	0.00331	0	0	0	0	0	0	0	0	9.72e-05	0	0	0
Sub_acute_01_D157	0.0598	0.0248061	0.263	0	0.0577529	0.000384	0.0222717	0.00153598	0.0144	0.0333	0.00076799	0.0263	0	0.000768	0	0.0584	0.0225021	0.00323	0.0172	0	0	0	0	0	0	0	0	0	0	0.0627448	0	0	0	0	0	0	0.0063	0	0	0.000230397	0	0.0336	0.00123	0	0	0.000154	0	0	0
Sub_acute_01_D259	0	0.00903189	0.0048	0	0.0440305	0.113	0	0	0.00946	0.0072	0.00042337	0	0.00325	0.000847	0.0336	0.0272	0.341942	0	0.0186	0	0	0	0	0	0	0	0	0	0	0	0	0	0	0	0	0	0	0	0	0.000282247	0	0	0	0	0	0	0	0	0
Sub_acute_01_D94	0	0.0159201	0.123	0	0.0664251	0	0.0350242	0	0.028	0.0346	0.000878349	0.12	0	0.000769	0	0.0216	0.0750988	0	0.0763	0	0	0	0	0	0	0	0	0.000329	0	0.103426	0	0.000659	0	0	0	0	0.00593	0	0	0.000329381	0	0	0	0	0	0	0	0	0
Sub_acute_02_D28	0.00192	0.0928715	0.117	0	0.0402119	0.408	0.0108743	6.94107e-05	0.00946	0.0284	0	0	0	0	0	0.0403	0.0193193	0.000833	4.63e-05	0	0.0046	0.00419	0.00379445	0	0	0	0	0	0	0	0	0	0	0.00192	0	0	0.00442	0	0	0	0.000324	0.00141	0	0	0	0.00599	0	0	0
Sub_acute_02_D43	0.00363	0.0707499	0.0997	0	0.0204891	0.398	0.0212627	0	0.0101	0.0205	0.000138842	0	3.97e-05	0	0	0.0139	0.0172164	0.00192	0.000198	5.95e-05	0.000873	0.00194	0.00341155	0	3.97e-05	0	0	0	0	0	7.93e-05	0	0	0.000833	0	0	0.00409	0.000158677	0	0	0.000357	0.00127	0	0	0	0.00127	0	0	7.93e-05
Sub_acute_02_D56	0.00543	0.0460557	0.205	0	0.00568696	0.139	0.0232648	0	0.0246	0.00702	0	0	0	8.62e-05	0	0.00771	0.0239972	0.00302	0.000258	0	0.00112	0.00142	0.00741028	4.31e-05	0	0	0	0	0	0	0	0	0	0.0022	0	0	0.00306	0.000560079	0.000172332	0	0.000215	0.00539	0	8.62e-05	0	0.00267	0	0	0.000689
Sub_acute_02_D73	0.0035	0.042569	0.175	0	0.00419661	0.00339	0.0112451	0	0.0456	0.0162	0	0	0	0	0	0.0159	0.0187109	0.00733	0.0449	0.000742	0.00243	0.000974	0.0219105	0	0	0	0	0	0	0	0.000139	0.000394	0	0.00255	0.0183	0.000255	0.0109	0.0004869	0.000440529	0	0.000278	0.00213	0	0.000162	0	0.0218	0	0	0.000904
Sub_acute_02_D87	0.00288	0.0172662	0.0869	0	0.00431655	0.00164	0.0108941	0	0.0557	0.00987	0	0	0	0	0	0.0074	0.0250771	0.00267	0.0173	0.000617	0.00308	0.00164	0.0057554	0	0	0	0	0	0	0	0	0.000411	0	0.000617	0	0.00391	0.00678	0.0028777	0	0	0.000617	0	0	0	0	0.00164	0	0	0
Sub_acute_03_D127	0.0281	0	0.0903	0	0.00745849	0	0.00773994	0	0	0.00605	0	0.00394	0.000422	0.00113	0	0	0.0377146	0	0.0124	0	0.000844	0.000563	0.00182944	0	0	0	0.000281	0.000281	0	0	0.000422	0	0	0	0.03	0	0.00464	0.00281452	0.000281452	0	0	0	0	0	0.000281	0.0379	0	0	0
Sub_acute_03_D29	0.0107	0	0.0395	0	0.000169319	0.234	0	0.00584152	0	0.0773	0	0	0	0	0	0	0.00296309	8.47e-05	0	0	0.000169	0.00356	0.00364037	0.00229	0.0139	0	0	0	0	0	0.000339	0	0	0	0	0.00864	0.00474	0.000507958	0	0	0.00186	0.00381	0.000677	0.00161	0	0.00152	0	0.00406366	0
Sub_acute_03_D46	0.0382	0	0.163	0	0.239957	0	0.164542	0.00364221	0	0	0	0	0	0	0	0	0	0	0.000643	0	0.00107	0.00193	0	0	0	0	0	0.000214	0	0	0.000214	0	0	0	0	0.0101	0	0	0	0.000214248	0	0.00129	0	0	0.000214	0	0	0	0
Sub_acute_03_D64	0.0296	0	0.084	0	0.228642	0	0.0282177	0	0	0	0	0	0	0.00123	0	0	0.107517	0	0.000446	0.000446	0.000335	0.00123	0.00189605	0	0	0	0	0	0	0	0.000669	0	0.0019	0	0	0.000335	0.00547	0.00423823	0	0.00100379	0	0	0	0.00234	0.000112	0.00201	0	0	0.000558
Sub_acute_03_D88	0.0213	0	0.241	0	0.00329533	0	0.00142501	0	0	0.00561	0	0.00401	0.000267	0.000267	0	0	0.0568222	0	0.146	0.000891	0.000713	0.000445	0.00391878	0	0.000891	0	0	0	0	0	0.000267	0	0.00107	0	0	0.00098	0.00374	0.000712505	0.000178126	0.000178126	0	0	0	0.00125	8.91e-05	0.0269	0	0.00828286	0.000445
Sub_acute_04_D101	0.000542	0.00994829	0.0147	0.0244275	0	0.194	0.0337848	0.00265944	0.00822	0.0367	0.000393992	0.00379	0.0121	0	0.000148	0.0428	0.00590987	0.00389	0	0	0.000739	0.000492	0.00344743	0	0.019	0	0	0	0	0.093967	0.000689	0	0	0.000542	0	0.0246	0.00891	0	0	0	0	9.85e-05	0	0.00438	0.00207	0.000246	0	0	0.000689
Sub_acute_04_D120	0.041	0.0123016	0.107	0	0.0702381	0.208	0.0431878	0.000132275	0.000132	0.0353	0.00026455	0	0.000132	0	0	0.0324	0	0.0103	0.00866	0	0	0	0	0	0	0	0	0	0	0	0	0	0	0	0	0.00364	0	0	0	0	0	0.000132	0	0	0	0.000331	0	0.0238095	0
Sub_acute_04_D143	0.0126	0.00671066	0.026	0.0679454	0.00816463	0.00699	0.0521194	0	0.00643	0.103	0.000447377	0.0187	0	0	0	0.0294	0.00385863	0.00106	0.000112	0.000112	0.00117	0.00252	0.00329941	0	0	0	0	0	0	0.114696	0.000112	0	0	0.000224	0	0.174	0.00162	0	0	0	0	0.00145	0	0.000671	0.00235	0.000336	0	0	0
Sub_acute_04_D157	0.00166	0.00920892	0.00921	0.0152003	0.00399423	0.0162	0.0246311	0	0.00854	0.0541	0.000665705	0.0153	0	0.000333	0.00422	0.0159	0.0069899	0.00155	0.000333	0	0.000999	0.00233	0.00221902	0	0	0	0	0	0	0.0764451	0.000333	0	0	0	0	0.0821	0.000888	0	0	0	0.000444	0	0	0.000333	0.000888	0.000333	0	0	0
Sub_acute_05_D115	0.0162	0.0546655	0	0.143268	0.000784673	0.206	0.0925914	0	0.0336	0.012	0.000784673	0	0	0.000392	0	0	0.0336755	0	0.00589	0	0.000131	0	0	0	0.00654	0	0	0	0.0036	0	0.000654	0	0.000131	0	6.54e-05	0.0182	0.00589	0	0	0	0	0.000131	0	0	0	0.000131	0	0	0
Sub_acute_05_D139	0	0.0807845	0	0.215832	0	0.0184	0.0321106	0.00121939	0.0234	0.00488	0.00142262	0	0	0.00132	0	0	0.0814958	0	0.00142	0.00345	0.000305	0	0	0	0.0351	0	0	0	0	0	0	0	0.000406	0	0.000203	0.00122	0.00508	0	0	0	0	0.000203	0	0	0	0	0	0	0
Sub_acute_05_D80	0.00469	0.0400867	0	0.0919104	0.00496569	0.172	0.0290719	0	0.0187	0.00388	0.000180571	0	0	0.000181	0.000271	0	0.0379198	0	0.00153	0.000451	0	0	0	0	0.0247	0	0.000181	0	0.0019	0	0.000181	0	0.00289	0	0	0.00785	0.00614	0	0	0	0	0.000181	0	0	0	0.000361	0	0	0
Sub_acute_05_D97	0.0161	0.0494658	0	0.29883	0.0055967	0.151	0.053423	0	0.013	0.00842	0.000565323	0	0	0.000509	0.000509	0	0.0852507	0	0.00232	0.00322	0.00017	0	0	0	0.00367	0	0	0.000113	0.00503	0	0	0	0	0	0.0123	0.00497	0.00277	0	0	0	0	0.00017	0	0	0	0	0	0	0
Sub_acute_06_D141	0.000452	0.00189977	0	0.163651	0.00588022	0	0.0280894	0	0.0118	0.00909	0	0.00543	0	0.000498	0	0	0.0199023	0.00434	0.00783	0.00733	0.000362	0.00231	0.0109915	0	0	0	0	0.00095	0.00647	0.0576714	0	0	0.000769	0.00258	0.000136	0.00326	0.00927	0.00244255	0.00018093	0	0	0.00398	0	9.05e-05	0.00348	0.000181	0	0	0
Sub_acute_06_D17	0.00627	0.00332389	0.0114	0.108871	0.0108435	0	0.0415214	0	0.0175	0.0213	0	0.000218	0.000109	0.000218	0	0	0.0497493	0.00501	0.0175	0.000218	0.000817	0.00125	0.0038143	0	0	0	0	0	0.0458	0.0349826	0	0	0	0.000218	0.00191	0	0.0079	0	0	0	0.000327	0.0179	0	0.000272	0	0.00049	0	0	0
Sub_acute_06_D37	0	0.00101937	0	0.0746821	0.000965717	0.000161	0.0444766	0	0.0166	0.0195	0	0.00735	0.000751	0	0	0	0.0271474	0.00274	0.00976	0.00526	0.00306	0.00397	0.00611621	0	0	0	0	0	0.000912	0.0720532	0	0	0.00059	0	0.00247	0	0.00472	0.000482859	0	0	0	0.000322	0	0.000161	0.000215	0.000697	0	0	0
Sub_acute_06_D61	0.000293	0.00146509	0.00117	0.116402	0.00358948	7.33e-05	0.0132591	0	0.0133	0.00234	0	0.00425	0.000586	0	0	0	0.0106219	0.00234	0.00154	0.00278	0.0011	0.00205	0.0046883	0	0	0	0	0	0.00271	0.0238078	0	0	0.000147	0.00022	0.00022	0.000659	0.00513	0.000219764	0	0	0.00022	0.00022	0	0.000147	0.000879	0.000366	0	0	0
Sub_acute_06_D92	0.00023	0.00214905	0.0556	0.00671579	0.00683092	0	0.0468954	0	0.0201	0.0166	0	0.00399	0	0.000154	0	0	0.0139688	0.0119	0.0185	0.00579	0.000691	0.0013	0.012357	0	0	0	0	0	0.00556	0.0617469	0	0	0.00165	0.00326	0	0.00203	0.0103	0.000614015	0.000422135	0	0.00023	0.00238	0	0.000115	0.000768	0	0	0	0.000307
Sub_acute_07_D34	0.00137	0.00252016	0.00778	0.0877016	0.00799251	0.241	0.00561636	0	0.00828	0.000792	0	0	0.00144	0.00173	0	0.000432	0	0	0.000144	0.000936	0	0.000864	0.0105847	0	0.00871	0	0	0.000216	7.2e-05	0.0516273	0.000648	0	0	0.000576	0	0	0.000792	0.00129608	0	0	0.000432	0	0	0	0.0441	0.0185	0	0	0.000288
Sub_acute_07_D60	0.000518	0.00224641	0.00639	0.0264386	0.00241922	0.000518	0.00483843	0	0.029	0.00138	0	0	0	0.00104	0.000346	0.000518	0	0	0.000346	0.00121	0	0.00104	0.00725765	0	0.00225	0	0	0.000518	0	0.0959046	0.000518	0	0	0	0.000173	0	0.00276	0.00293762	0	0	0	0.000518	0	0	0.0544	0.0138	0.00104	0	0
Sub_acute_08_D108	0	0.00608901	0.00325	0.00583985	0.00825365	0.259	0	0.00208677	1.56e-05	0.0206	0.000420469	1.56e-05	0.000234	0	1.56e-05	0.00156	0	0.00241	0.00364	1.56e-05	0.00207	0.0033	0.00710125	0.0165	0.0117	0	4.67e-05	4.67e-05	0	0	0	0	0.00123	0.00603	0	0.000171	0.00769	0.000124583	0	0	0	6.23e-05	0	0.00134	0.000125	0.000218	0	0	0.00338
Sub_acute_08_D13	0.00133	0.00226496	0.00615	0.0081049	0.00226496	0.554	0.000110187	0.000293833	0	0.00775	0	0	0.0025	0	0	8.57e-05	0	0.000906	0.00149	0.0493	0.00011	0.000343	0.000134674	3.67e-05	0.00283	0	0	0.000355	0	0	0	0	0	0	0.000624	0.000257	0.00176	0.00144468	0.000465236	0	7.35e-05	0.0129	0	0.000453	0.00103	0.000331	9.79e-05	0	0.000233
Sub_acute_08_D31	0.00805	0.00860333	0.0124	0.000427116	0.0158338	0.0957	0	0.00427116	0.000183	0.0232	0	0	0.11	0	0.000259	0.00029	0	0.00282	0.000198	3.05e-05	0.00182	0.00334	0.0179389	0.0108	0.0179	0	0	3.05e-05	0	0	0	0	3.05e-05	0	0	0.0162	0.00766	0.000106779	0.00025932	0	0	0	0	0.00435	9.15e-05	0.00061	0	0	0.00133
Sub_acute_08_D45	0	0.00304638	0.0113	0.0125703	0.00556366	0.000176	0	0.000464975	8.02e-05	0.0179	0	0	0.000497	0	0.000112	0.000112	0	0.00213	0.000834	0.0468	0	0.000192	0.00347929	0.000962	0.0168	0	0	8.02e-05	0.000144	0	0	0	0.00223	0	3.21e-05	0.000273	0.0106	0.000256538	0.000256538	0	0	0.00114	0.000128	0.00325	0.000321	0.000401	0.000128	0	0.000224
Sub_acute_09_D119	0.00512	0.026181	0.114	0	0.00406537	0	0.0253679	0.00398406	0	0.00683	0	0	0.0117	0.00366	0.000163	0	0.0519554	0	0.000569	0	0.00293	8.13e-05	0	0	0.0177	0.000488	0	0	0.00382	0.0170746	0.000244	0	0.000732	0.00106	0	0.0175	0.00252	0.0011383	0	0	0	0	0	0.00065	0.000244	0.000244	0	0	0
Sub_acute_09_D65	0	0.0538641	0.113	0	0	0.000132	0.0103247	0.00777646	0	0.00505	0	0	0.00215	8.79e-05	0.000176	0	0.0819384	0	0.00439	0.000308	0.000527	0.000483	0	0	0.0163	0.00022	0	0.000483	0.000439	0.0189359	0	0	0.00615	0	0	0.000483	0.00444	0.00162559	0	0	0	0	8.79e-05	0.00457	0.0022	0	0	0	0.000659
Sub_acute_09_D97	0.00271	0.0333667	0.16	0	0.00200401	0	0.0157315	0.00501002	0	0.00321	0.000601202	0	0.000301	0.000301	0.001	0	0.167936	0	0.0465	0.0011	0.000601	0	0	0	0.00451	0	0	0	0.00431	0.00661323	0	0	0.000802	0.000902	0	0.00792	0.00271	0	0	0	0	0	0	0.00311	0.0017	0.0002	0	0	0.000301
Sub_acute_10_D77	0.00841	0.0123494	0.0873	0.0308357	0	0	0.00606107	0	0.0142	0.0527	0.00136374	0.0224	0.00053	0.000152	0	0	0.0167437	0	0.00492	0.00106	0.00212	0.000303	0.00378817	0	0	0.00288	0.0249	0	0.00144	0.0378817	0	0	0	0.00417	0	0.0158	0.00402	0	0	0	0	0	0	0	0.00667	0.0229	0	0	0
Sub_acute_11_D103	0.0111	0.00491535	0	0.164391	0.0136537	0.151	0.00600765	0.0455125	0	0.0248	0.00054615	0.00401	0.0175	0	0	0	0.0129255	0.000364	0.002	0	0	0.00164	0.0103768	0	0	0	0	0.000364	0	0.0058256	0	0	0	0	0.00583	0.00146	0.00273	0	0	0	0	0	0	0.00127	0.00564	0.000546	0	0	0
Sub_acute_11_D123	0	0.028065	5.68e-05	0.170435	0.00982843	0.237	0.00846495	0.00142029	0	0.0161	0.00107942	0	0.00324	0	0.025	0	0.0953869	0.000568	0.0862	0	0	0.000114	0.00653335	0	0.0139	0	0	0.000114	0	0.0152824	0	0	0	0.000568	5.68e-05	0	0.00227	0	0	0	0.000341	0	0	0.00267	0.000341	0.000341	0	0	0.000114
Sub_acute_11_D164	0.00459	0.019051	0	0.0524784	0.00105839	0.0953	0.00908449	0.0167578	0	0.00564	0.000352796	0.00097	0.003	0	0	0	0.049656	0	0.0137	0	0	0	0.0107603	0	0.0328	0.000706	0	0	0.000265	0.000617393	0.000706	0	0	0.000265	0	0	0.00106	0	0	0	0.000353	0	0	0.00265	0.000617	0.00564	0	0	0.000794
Sub_acute_11_D59	0	0.0183959	0	0.207886	0.000544754	0.191	0.00737513	0	0	0.0057	0.000670466	0	0.00134	0	0	0	0.0671304	0.0013	0.0431	0	0.00021	8.38e-05	0.00565706	0	0	0.0964	0	0.00109	0.00021	0	0	0	0.00122	0.000251	0	8.38e-05	0.00151	0	0	0.00050285	0	0	0	0.00197	0.00088	0.000293	0	0	0.000168
Sub_acute_11_D74	0	0.00218953	0	0.10274	0.000505277	0.431	0.0115091	0.000505277	0	0.00567	0.000898271	0	0.00073	0	0	0	0.0441837	0.000393	0.039	0	0	0.000674	0.00123512	0	0	0	0	0.000112	0	0.00364922	0.000112	0	0	0.00112	0.000225	0	0.00135	0	0	0.000392994	0.000225	0	0	0.00135	0.000449	0.000393	0	0	0.00427
Sub_acute_12_D25	0.00289	0.00509274	0	0.0432615	0.00557521	0.276	0.00310925	0.000375255	0.00729	0.00214	0.000375255	0	0.000322	0.000643	0	0	0.00364533	0.00359	0.0101	0.00134	0	0.00118	0.00187627	0	0	0	0	0	0	0.00905972	0	0	0	5.36e-05	0	0.00306	0.00466	0	0	0	0.00166	0.000858	0	0.000429	0.000268	0.0254	0	0	0.000214
Sub_acute_12_D39	0.00269	0.00302691	0	0.0797646	0.00112108	0.299	0.00263453	0	0.0108	0.00252	0	0	0	0.000953	0	0.00269	0.00123318	0.0023	0.00521	0.00224	0	0.00028	0.00347534	0	0	0	0	0	0	0.0230942	0	0	0	0.00028	5.61e-05	0.000561	0.00516	0	0	0	0.00118	0	0	0.000168	0	0.0178	0	0	0.000224
Sub_acute_12_D54	0.000457	0.0015015	0	0.145058	0.00646299	0.229	0.00959655	0	0.00366	0.00764	0	0	0	0.000196	0	0.00261	0.0176263	0.00542	0.00705	0.00692	0	0.000522	0.00124037	0	0	0	0	0	0	0.033947	0	0	0	0.00118	0	0.000914	0.0174	0	0	0	0.000326	0.000131	0	0.000131	0.000522	0.0185	0	0	0.000196
Sub_acute_12_D68	0.0244	0	0	0.136184	0.00727368	0.0869	0.0163001	0.00105162	0.0264	0.00491	0	0	0	0.00193	0	0.000263	0.00350539	0.00368	0.00167	0.00464	0	0.000175	0.00271668	0	0	0	0	0	0	0.0264657	0.000175	0	0.000175	0.000263	8.76e-05	0.00403	0.00491	0	0	0	0.000175	0.000263	0	0.000351	0.000263	0.0215	0	0	0
Sub_acute_12_D97	0.0022	0	0.0017	0.0926556	0.00530318	0.148	0.00770462	0.00470282	0.0258	0.0048	0	0	0	0.0005	0	0.000901	0.00960576	0.00991	0.0007	0.0004	0.0004	0.0011	0.0107064	0	0	0	0	0	0	0.0336202	0	0	0	0.0005	0	0.0153	0.0036	0	0	0	0.0003	0	0	0	0.0121	0.0018	0	0	0
Sub_acute_13_D54	0.00617	0.0153399	0.084	0.0509213	0	0	0.00898611	0	0.0114	0.0208	0.0014523	0.0183	0.0029	0	0.000363	0	0.0226014	0	0.00118	0.00245	0.00172	0	0.00181538	0	0	0.00145	0.0708	0	0.000908	0.0346737	0	0	0	0.00145	0	0.0139	0.003	0.000272306	0	0	0	9.08e-05	0	0.000726	0.0136	0.0454	0	0	0
Sub_acute_13_D77	0.00105	0.0265423	0.0306	0.0331376	0.0010456	0	0.0777769	0	0.0168	0.0282	0.000402156	0.00209	0.00265	0	0.000161	0	0.0217164	0.00458	0.000804	0.00515	0.000241	0.000322	0.0119842	8.04e-05	0	0.0311	0.0276	0	0.00346	0.0446393	0	0.000161	0	0.000483	0	0	0.00394	0.000402156	0	0	0.000402	0	0	0.000643	0.00475	0.191	0	0	0
Chronic_01	0.0024	0	0.00348	0.0276719	0.000800038	0.000376	0.00908278	0	0.00673	0.00913	0	0.00348	0	0.000988	0.004	0.00376	0.00268248	0.00136	0.00372	0.00221	0	0	0	0	0	0.0776	0.185	0	0.00296	0	0	0.000188	0	0.000329	0	0	0.000329	0	0.000188244	0	0.00282	4.71e-05	0	0.000188	0	0.185	0	0	0
Chronic_02	0.00255	0.00315048	0	0.050454	0.00236286	9.27e-05	0.00643996	0.00588399	0.000139	0.00542	0.000185323	0	0.000556	0	0.0437	0	0	0.0164	0.00259	0.0166	0	0	0	0	0	0	0	0.000232	0	0	0.000139	0	0	0.000139	0	0	0.00199	0	0	0.000880282	0	0.00139	0	0	0	9.27e-05	0	0	0
Chronic_03	0	0.00131814	0.217	0	0.0550903	0.571	0	0	0.000116	0.000775	0	0	0	0	0	0.00159	0.00763743	0	0.0118	0	0	0	0.000736605	0	0	0	0	0.000116	0	0	0	0	0.000155	0	0	0	0.00101	0	0.000271381	0	0	0	0	0	0	7.75e-05	0	0	0
Chronic_04	0.0094	0	0	0.204408	0	0	0	0	0	0	0.000286228	0	0	0	0	0	0.00821884	0	0.0259	0.000777	0	0	0	0	0	0	0	8.18e-05	0	0	0	0	0	0	0	0.0991	0	0	0	0	0.00777	0	0	0	0	0.000532	0	0	0
Chronic_05	0.0382	0	0.142	0	0.00510204	0.27	0.112812	0.000755858	0	0.0125	0	0	0	0.000378	0	0	0	0.00416	0.0146	0	0	0	0.00396825	0.0471	0	0	0	0.000756	0	0.0547997	0	0	0	0	0.0068	0.0304	0	0.000755858	0	0	0	0	0	0	0	0	0	0	0
Chronic_06	0.00974	0.0108735	0.175	0	0.02682	0.584	0.0131169	0	8.08e-05	0.0115	0.00121266	0	0.000687	0	0	0.00507	0	0	0.00386	0	0	0	0	0	4.04e-05	0	8.08e-05	0	0	0	0	0	0	0	0.000445	0	4.04e-05	0	0	0	0	0	0	0	0	0.000101	0	0.00438579	0
Chronic_07	0.0228	0.0440925	0	0.222517	0.0047089	0.000257	0.0964897	0.00188356	0	0.0472	0.000513699	0.0326	0.00111	0.00197	0	0.00676	0	0.00865	0.0613	0.00745	0	0.00154	0	0	0	0	0.0187	0	0	0.0646404	0.000599	0	0	0	8.56e-05	0	0	0	0	0	0.0163	0	0	0.00146	0	0	0	0	0
Chronic_08	0.00245	0.0333361	0.00663	0.12872	0.0024775	0.000963	0.0235087	0.000481735	0.0246	0.00116	0.00017893	0.0135	0.00424	0	0	6.88e-05	0.00757013	0.00753	0.00237	0.000578	0	0.00022	0.00467972	0	0	0	0.00462	0	0	0.0252842	0	0.000289	0.00033	0	0.000785	0	0.000867	0	0	0	0.000317	0.00175	0.00262	0.000716	0	0.121	0	0	0
Chronic_09	0.0426	0.0243007	0	0.467368	0.0115057	0	0.0771672	0	0	0.00407	0.000495933	0	0.00278	0	0	0	0	0	0.0101	0	0	0	0	0	0	0	0	0	0	0	0	0	0	0	0	0	0	0	0	0	0	0	0	0.00218	0	0	0	0	0
Chronic_10	0.0765	0.0210154	0.00939	0.180491	0.00502139	0	0.0506788	0	0	0.00409	0.00316161	0	0.0115	0.000279	0.00139	0.0263	0.175842	0.00511	0.00316	0	0	0	0.00260368	0.008	0	0	0	0	0.00242	0	0	0	0.0194	0.00363	0.000279	0.0109	0.004	0	0	0.000557932	0.00418	0	0	0	0	0	0.000279	0	0
Chronic_11	0	0	0.0819	0	0.00539302	0.000143	0	0	0	0.0499	0.00157495	0	0.000811	0	0	9.55e-05	0.131532	0.00501	0.0878	0	0	0.00277	0	0	0.0146	0	0.00296	0	0	0.0293514	0.000477	0	0	0.00248	0	0	0.00134	0	0	0	0.00138	0	0	0.00248	0.00062	0.000143	0	0.0178972	0
Chronic_12	0.00189	0	0	0.123536	0.0113336	0	0.0153003	0.00528901	0.000378	0.00586	0	0.000378	0	0	0.00151	0	0.00170004	0.00397	0.000567	0.00321	0.000378	0	0.000944465	0	0	0	0	0	0.00189	0.00113336	0	0	0	0	0	0.000378	0.0125	0	0	0	0	0.000944	0	0.000944	0.000756	0.0718	0.00491	0	0
Chronic_13	0.00421	0.00714365	0.0242	0.00937605	0.00237192	0.00463	0.0011441	0.000362764	0.00734	0.00254	0.000502288	0.000921	0.000279	0.000167	0.000558	0.000112	0	0.000726	0.000921	0.00326	5.58e-05	0.000112	0.00117201	0	0	0	0.0658	0	0.00053	0.00694832	0	0	0	0	0	0	0.00248	0	0	0	0	0.000223	0	0.000167	0	0.726	0	0	0
Chronic_14	0.000351	0	0	0.00152207	0	0.000351	0	0	0.000351	0	0	0.000937	0	0	0	0.000234	0	0	0.0014	0	0	0	0	0	0	0	0	0	0	0.000234165	0	0	0.000234	0	0	0	0	0	0	0	0	0	0	0.000234	0	0	0	0	0
Chronic_15	0	0	0.0129	0.0790474	0.00627279	0	0.00189969	0.000114746	0.000217	0.0277	0.000369738	0	0.000127	0	0	0.000408	0.158069	6.37e-05	0.199	2.55e-05	7.65e-05	0	0.000242242	0.000918	0	0.000548	0	0.000178	7.65e-05	0.00812148	2.55e-05	0	0.000344	7.65e-05	0	0	0.000191	0	0	0	0	0.000115	0	2.55e-05	0.00051	0.000217	0	0	2.55e-05
Chronic_16	0.013	0.0245763	0	0.0740113	0	0.000282	0.0649718	0	0.0386	0.00791	0.0019774	0	0.000282	0	0	0.00113	0.0240113	0.00198	0.00381	0.0065	0	0.00141	0.000564972	0	0	0	0	0	0.000989	0	0	0	0	0.000424	0	0	0.00212	0.00451977	0	0	0.000706	0	0	0.00184	0	0	0	0	0
Chronic_17	0	0.00153751	0	0.0187577	0.0233702	0.567	0.000922509	0	0.0321	0.00615	0.00276753	0	0.000461	0	0	0	0.0242927	0.000615	0.00984	0	0	0	0.000615006	0	0.000461	0	0	0	0	0	0	0	0	0.002	0	0.000154	0.00292	0	0	0	0	0	0	0.000308	0.000308	0	0	0	0
Chronic_18	0.0959	0	0.0165	0.0569691	0.0312819	0	0.0013622	0	0.192	0.109	0	0	0.000632	0.00073	0	0	0	0	0.00282	0	0.00336	0	0.0108003	0	0	0	0	0	0	0.0631963	0	0	0	0	0	0.129	0	0	0	0	0.0163	0	0	0	0	0.000876	0	0	0
Control_01	0.00186	0.00243728	0.00301	0.00845878	0	0	0.00702509	0.000573477	0.00444	0.00315	0	0.00487	0.00545	0	0.00115	0.000573	0	0.00086	0	0	0	0	0.000573477	0	0.0043	0	0.00989	0	0	0.00358423	0	0	0.000287	0.00201	0	0.000143	0.00229	0	0	0	0	0	0	0.00129	0	0.364	0	0	0
Control_02	0.00667	0.0109297	0.00369	0.0272534	0.00326473	0.0027	0.023137	0	0	0.0285	0.00397445	0.00213	0.00156	0.000284	0	0.0451	0.033215	0.00326	0.00511	0.000852	0.00767	0.00383	0	0	0.109	0	0.0987	0	0	0.0116395	0	0	0.00128	0.000284	0	0	0.00071	0	0	0	0.00071	0.0122	0.000284	0.00426	0.000284	0.0933	0	0	0.00355
Control_03	0.00604	0.00659834	0.0145	0	0	0	0.00505405	0.00477327	0.00898	0	0	0.00211	0.00197	0	0	0	0.0014039	0.000281	0.000702	0.00449	0	0	0.000701951	0	0.000702	0	0.0073	0	0.000421	0	0	0	0	0	0	0	0	0	0	0	0.00112	0	0.00674	0.00225	0	0.539	0	0	0
Control_04	0.00398	0.00667057	0.0119	0.042364	0.00140433	0	0.0125219	0.0179052	0.00339	0	0.000351083	0.0114	0	0.000468	0.00105	0.00281	0	0.00234	0	0.00503	0.000702	0	0.00105325	0	0.0096	0.0144	0.0184	0	0	0.00140433	0	0	0	0.000702	0	0.000468	0.00199	0.000585138	0	0.000351083	0.000585	0	0.00503	0.000819	0	0	0.00152	0.00093622	0.000468
Control_05	0.00221	0.00650256	0.000116	0.0171853	0.0013934	0.000348	0.0167209	0.00394798	0.0101	0.00116	0	0.000348	0.00116	0.000581	0	0	0.00522527	0	0.00337	0.000697	0.00128	0.000464	0	0	0.011	0	0	0	0	0.00499303	0	0.000232	0	0.000464	0	0	0.000581	0.000348351	0	0	0.000232	0.000581	0.000697	0.00116	0.000813	0.408	0	0	0.000232
Control_06	0.0035	0.0023704	0.0984	0	0.000412244	0.134	0.00371019	0	0.00134	0	0	0	0.000309	0	0.000103	0	0	0.00237	0.000206	0	0.000309	0.000412	0.000721426	0	0.0145	0	0	0	0	0.00298877	0	0	0.000412	0	0	0.000515	0.00165	0	0	0	0.00103	0.000309	0.000721	0.00412	0.0157	0.00629	0	0	0.000206
Control_07	0.00786	0.00490463	0.00195	0.0299728	0.00365901	0.0304	0.00856364	0.000233554	0.0103	0.0049	0.000778513	0.00693	0.000234	0	0	0.036	0.00544959	0.00109	0.00459	0.0028	0.000156	0	0.00459323	0	0	0	0.000156	0	0.000545	0.000467108	0	0.000156	0	0.000779	0	0	0.00148	0	0	0	0	0	0	0	0.00529	0.419	0.000311	0	0
Control_08	0.00246	0.00883418	0.00912	0.0153512	0.00115858	0.0117	0.00499638	0	0.000941	0.00152	0.000217234	0.00203	0.029	0	0.00116	0	0.000144823	0.000217	0.00521	0.000217	0	0.000217	0.000724113	0.000434	0.00362	0	0	0	0	0.0100652	0	0	0	0.00029	0	0	0.00029	0.00224475	0	0	0.000217	0	0.00246	0.0107	0	0.00507	0.00203	0	0.00304
Control_09	0.105	0	0	0.177664	0.0333676	0	0	0	0.00973	0.00439	0.000274067	0	0.000617	0	0.0384	0	0	0.000891	0.000274	0.0143	0.000206	0	0	0	0	0	0.0101	0	6.85e-05	0	0	0	0	0	0	0	0.00898	0	0	0	0.000137	0	0.00295	0.000343	0	0.000343	0	0.00630353	0.000274
Control_10	0.000955	0.00949045	0	0.0219745	0.00388535	0.000382	0.00261146	0	0	0.00146	0	0.00127	0.00236	0	0.000828	0	0.00980892	0.000701	0.00108	0.00312	0.000255	0	0.000636943	0.0049	0	0	0	0	0.00121	0	0.000255	0.000255	0	0	0	0	0.00178	0	0.000509554	0	0.000446	0	0	0.000127	0	0.213	0	0	0.000382
Control_11	0.00203	0.00463404	0.000508	0.00374532	0.00120612	0	0.00057132	0.0133943	0	0.00019	0	0	0.0014	0	0.00019	0	0	0.000127	0.00248	0.0019	0	0	0	0.000508	0.00019	0	0	0	0.00978	0.00025392	0	0	0	0	0	0	0.000317	0	0	0	0	0.000381	0.000254	0.00171	0	0.0944	0.00171	0	0.000127
Control_12	0.00495	0.00773132	0.016	0.00847353	0.00358733	0	0.013236	0.00358733	0.0073	0.00538	0	0.00934	0.00235	0.000371	0	0.00068	0	0.000866	0.000186	0.000371	0.000186	0.000371	0.000865908	0	0.00124	0	0.0263	0	0	0.00228847	0	0	0.00105	0.00155	0	0	0.00371	0	0.000494805	0	0.000247	0	0.000866	0.000124	0	0.213	0	0	0.000186
Control_13	0.00471	0.0039282	0.000725	0.00157128	0.00235692	0	0.00241736	0	0	0.00151	0	0.00127	0.000242	0	0.000363	6.04e-05	0.00193388	0.00326	0.000242	0.0124	0.000423	0	0	0	0	0.0496	0.000242	0	0	0.00368647	0	0	0	0	0	0	0.000483	0	0	0	0.000121	0.00381	0	0.000423	0.000665	0.103	0	0.000241736	0.000181
Control_14	0.00101	0.00729892	0.00956	0.0057623	0.00062425	0	0.0127731	0	0.00523	0.00235	0.000672269	0.00288	0.000624	0.000192	0.00576	0	0	0	0.000432	0.00399	0	0	0.000672269	0	0.00331	0.0841	0	0	0.000864	0.00619448	0.000288	0.000144	9.6e-05	0	0.00048	0	0.00024	0	0	0.000192077	0	0	0	0	0.00216	0.0728	0	0	9.6e-05
Control_15	4.66e-05	0.00125851	0.0683	0.0109537	0.00890277	0	0.0045213	0.00843665	0.000233	0.00028	0.000745782	0.000186	0.00536	0.00042	0	0	0.00195768	0.00144	0.0534	0.000186	0.000233	0	0.000186445	0	0.00792	0	0	0	0.00177	0.00261024	0.000186	0	0	0.000373	0	0.0076	0.00131	0	0	0	9.32e-05	0.000792	0	0.000186	0.00112	0.000839	0	0.000839004	0
Control_16	0.000691	0.000690906	0	0.00297953	0.000172727	0.00013	0.00181363	0	0.00095	8.64e-05	0	0	0.00207	0	0.00263	0	0	8.64e-05	0.000345	0.00229	0	0	0	0.00142	0	0	0	0	0.0035	0.000129545	0.00013	0	0.000475	0	0	0	0	0	0.000734088	0.000215908	0.00112	0.000259	0.0051	0	0	0.318	0	0.000302271	0
Control_17	0	0.012207	0	0.0816726	0.00644074	0.0426	0.0184117	0.00438375	0	0.00401	0	0.187	0	0.000135	0.00341	0	0.0238746	0.00422	0.00529	0	0	0.00155	0	0	0	0	0	0	0	0.159838	0	0	0	0	0	0	0.00465	0	0	0	0.000573	0	0.00179	0	0	0.000169	0.00142	0.0148036	0
Control_18	0.00778	0.00613228	0.052	0.0356818	0.00683985	0	0.0251019	0.000303245	0.0329	0.0101	0.0022238	0.00923	0.00273	0	0.00142	0.00421	0.0131069	0.00145	0.000135	0.000539	0	0.00175	0	0.0333	6.74e-05	0.117	0.000101	0	0.0471	0.00636814	0.000472	6.74e-05	0.000404	0.000505	0	0.000505	0.00421	0	0	0	0.000472	0.00967	0.00027	0.000505	0.00404	0.000674	0	0.00522255	6.74e-05
Control_19	0.0237	0	0.00949	0.138939	0.00838316	0.0347	0.027099	0	0.0265	0.00877	0.000844814	0	0.000292	0.00013	0	0.0426	0.0245971	0.00351	0.000195	0.00266	0	0.000292	0.00874058	0.00595	0	0	0.00972	0	0.00647	0	9.75e-05	6.5e-05	0	0.00192	0	0.00195	0.00429	6.49857e-05	0	0	9.75e-05	0.00162	0	0.000812	0	0	0	0	0.00052
Control_20	0.00563	0.0282784	0.0354	0.0189597	0.00284249	0	0.000117216	0.000732601	2.93e-05	0.00695	0.000263736	0.21	0.011	0.000821	0.000117	0	0.00260806	0.00278	0.00428	0.00129	0	0.00592	0	0	0	0	0	0	0	0.00222711	0	0	0	0.00281	0.000117	0	0.00299	0	0	0	0.000381	0	8.79e-05	0.000879	0	8.79e-05	5.86e-05	0	0
Control_21	0.0215	0.00611794	0.00385	0.047542	0.00749245	0.438	0.0136912	0	0.013	0.00685	0	0	0	0	0.000431	0	0.0174105	0.000916	0.0429	0.00129	0.000189	0.00105	0.0010511	0.00747	0.000135	0.0403	0	0	0.000835	0	0	0	0	5.39e-05	0	0.000782	0.00224	0	0.000781587	0	0.000323	0.000701	0	5.39e-05	5.39e-05	0.125	0	0	0
Control_22	0.000551	0.00614399	0	0.0134958	0.000210051	0.00134	0.00304574	0.00378092	0.00961	0.000158	0.000157538	0.000656	0.00165	0.000315	0	0.000131	0.00215302	0.00368	0.00129	0.00176	0	7.88e-05	0	0.00383	0.00373	0.0522	0.0372	0	0.00123	0.0109226	0.000315	0	0.000236	0.000236	7.88e-05	0	0.00105	0	0	0	0.000158	0	0.00528	0	7.88e-05	0.28	0	0	0
Control_23	0.0329	0	0.111	0	0.0208503	0.00791	0.111321	0.00533381	0.0214	0.0113	0.000357289	0.00676	0.00605	0.000332	0	0.000434	0.00778379	0.00316	0.00271	0.00117	0.000102	7.66e-05	0.00211821	0.00835	0.000128	0.23	0.035	0	0	0	0.00023	5.1e-05	0	0	0	0	0.00569	0	0	0	0.000817	0.0023	0	0	0	5.1e-05	0.000459	0	0
Control_24	0.0472	0.00757741	0.0228	0.0347157	0.00157358	0.000169	0.0631128	0	0.00922	0.00872	0	0	0.000896	0	0.00402	0.00351	0.00769845	0	0.00416	0.0132	0.000121	0.00361	0.00551965	0	0	0	0.0441	4.84e-05	0.00995	0.00982884	0	0.000484	0.00092	0	0	0.000218	0.0023	0	0	0	0.000629	0.0363	0.00155	0	0.0222	9.68e-05	0	0	0
Control_25	0.106	0	0	0.125893	0.0132901	6.61e-05	0.115556	0.00731729	6.61e-05	0.00754	0.000991801	0	8.82e-05	0.00172	0.00086	0.113	0	0	0.0239	4.41e-05	0	0	0	0	0	0	0.00699	0	0.000419	0.0468351	0	0	0	0	0	0.00666	0.0204	0	0	0	0.136	0.00139	0	0	0	0.000154	0	0	0
Control_26	0.0187	0.0292102	0.00784	0.0179215	0.00107617	0	0.0196785	0.0146051	0.00531	0.0092	0	0.0381	0.0398	0.000132	0.00187	0	0.000988316	0.000461	0.000264	0.00578	0.000176	0	0.00191074	2.2e-05	0.0102	0	0.00419	4.39e-05	0.006	0.00112009	0.00022	0	0	0.00121	4.39e-05	0.00244	0.00301	0	0.000351401	0	0.0112	0.000483	0.00264	0	0	6.59e-05	0.00011	0	0.00239
Control_27	0.00396	0.00607569	0	0.0389839	0.00290306	6.22e-05	0.0132711	0.000456195	0.00172	0.00182	0	0.00139	0.000829	0.000249	0	0	0.000456195	0.00597	0.00545	0.000995	0	0.000456	0.0036703	0	0.0215	0.0913	0	0	0.000124	0.000559876	0	0	0.000207	2.07e-05	0	0	0.00108	0	0.000331778	0	0.000415	0.000601	0	0	0	0	0	0	0.000166
Control_28	0.00801	0.0178979	0.00913	0.00731817	0.00171233	0.057	0.0048516	0.00515737	0.0196	0.00202	0	0	0.000836	0	0.000347	0.000143	0.00291504	0.000163	8.15e-05	0.0012	8.15e-05	0	0	0	0.000795	0	0	0	0	0.0225457	4.08e-05	0	0	0.00137	0	0	0.00481	0	0	0	0.000326	0.000265	0	0.000245	8.15e-05	0.304	0	0	4.08e-05
Control_29	0.0368	0	0.0235	0.00684227	0.0034983	0.0332	0.0659361	0.00492163	0	0.0148	0.00306959	0.0106	0.0277	0	0	0.000583	0.00521316	0.00084	0.000463	0.000532	0.000326	0.0371	0.0168913	0	0	0	0.0118	3.43e-05	0.000909	0.000600199	0.00012	0	0.000892	0.000977	0	0.000909	0.00278	0	0	0.000102891	0.02	0.00048	0.00422	0	0	8.57e-05	0	0	0
Control_30	0.000656	0.00541623	0	0.0192427	0.000437335	6.73e-05	0.000639182	0.00391919	0.00193	0.000606	0.00030277	0.00257	0.00654	0.000538	0	0	0	0	0.00138	0.000908	0	0	0.000168206	0	0.00291	0.0742	0	0	5.05e-05	0.00378463	3.36e-05	0	0.000269	0	0	0	6.73e-05	0	0	0	0.00604	0.00141	0.00284	0.00281	0	0.466	0	0	8.41e-05
Control_31	0.00366	0.00896567	0.0152	0.0333536	0.000127853	0.000447	0.00410727	0	0.00964	0	0	0.00729	0.00734	0	0	0	0.00982868	0.00248	7.99e-05	0.00184	0.000783	0.000911	0.00175797	0	0	0.132	0.000144	0	0.00147	0	0.000272	0	0.000112	0	0	0	0.00179	0	0.000287669	0	0.000128	0.000847	0.00112	0.000288	0	0.0961	0	0	0.00024
Control_32	0.0107	0.000196083	0	0.0364013	0.00270314	7.7e-05	0.0114568	0.000483203	0.0317	0.00758	1.40059e-05	0	0.000189	0.00111	0	0.0595	0.00922989	1.4e-05	0.000224	0.00366	0.00251	0.00162	0	0	1.4e-05	4.9e-05	0.00144	0	0.00807	0.0255117	0.000574	7e-06	0.000112	0	0	0	0.00166	0	0.000441186	1.40059e-05	0.00133	0.00028	0	0.00112	0	0.271	0.00534	0	0.00035
[truncated: 1,288 more columns]

## Sheet: TableS1_metadata_per_sample
SampleID	sample_name	Patient_number	Patient_group	Dx	Age	Gender	BMI	Smoking	GROUP	Paraplegia/Tetraplegia	Injury_level	Days_from_injury	HGB	CRP	albumin
DB16.027	Sub_acute_01_D108	Sub_acute_01	Sub_acute	SCI	18	m	18.4	no	SUB_ACUTE	T	C4	108	14.03	6.03	3.7
DB16.028	Sub_acute_01_D137	Sub_acute_01	Sub_acute	SCI	18	m	18.4	no	SUB_ACUTE	T	C4	137	12.27	11.41	3.7
DB16.029	Sub_acute_01_D157	Sub_acute_01	Sub_acute	SCI	18	m	18.4	no	SUB_ACUTE	T	C4	157	12.46	8.67	3.8
DB16.030	Sub_acute_01_D259	Sub_acute_01	Sub_acute	SCI	18	m	18.4	no	SUB_ACUTE	T	C4	259	11.68	126.12	3.8
DB16.026	Sub_acute_01_D94	Sub_acute_01	Sub_acute	SCI	18	m	18.4	no	SUB_ACUTE	T	C4	94	13.53	36.35	3.5
DB18.137	Sub_acute_02_D28	Sub_acute_02	Sub_acute	SCI	71	m	20.9	no	SUB_ACUTE	P	T12	28	12.95	9.48	3.6
DB18.138	Sub_acute_02_D43	Sub_acute_02	Sub_acute	SCI	71	m	20.9	no	SUB_ACUTE	P	T12	43	10.8	55.23	2.8
DB18.139	Sub_acute_02_D56	Sub_acute_02	Sub_acute	SCI	71	m	20.9	no	SUB_ACUTE	P	T12	56	11.18	12.6	3
DB18.140	Sub_acute_02_D73	Sub_acute_02	Sub_acute	SCI	71	m	20.9	no	SUB_ACUTE	P	T12	73	11.76	59.86	3.5
DB18.141	Sub_acute_02_D87	Sub_acute_02	Sub_acute	SCI	71	m	20.9	no	SUB_ACUTE	P	T12	87	11.1	8.98	3
DB16.025	Sub_acute_03_D127	Sub_acute_03	Sub_acute	SCI	67	m	20.7	no	SUB_ACUTE	T	C5	127	10.96	15.17	2.8
DB16.021	Sub_acute_03_D29	Sub_acute_03	Sub_acute	SCI	67	m	20.7	no	SUB_ACUTE	T	C5	29	12.11	13.1	2.8
DB16.022	Sub_acute_03_D46	Sub_acute_03	Sub_acute	SCI	67	m	20.7	no	SUB_ACUTE	T	C5	46	11.25	16.32	3.1
DB16.023	Sub_acute_03_D64	Sub_acute_03	Sub_acute	SCI	67	m	20.7	no	SUB_ACUTE	T	C5	64	11.68	30.09	2.7
DB16.024	Sub_acute_03_D88	Sub_acute_03	Sub_acute	SCI	67	m	20.7	no	SUB_ACUTE	T	C5	88	11	50.12	2.6
DB18.127	Sub_acute_04_D101	Sub_acute_04	Sub_acute	SCI	47	m	23.1	yes	SUB_ACUTE	P	T7	101	13.35	42.89	3.1
DB18.128	Sub_acute_04_D120	Sub_acute_04	Sub_acute	SCI	47	m	23.1	yes	SUB_ACUTE	P	T7	120	14.14	6.52	3.6
DB18.129	Sub_acute_04_D143	Sub_acute_04	Sub_acute	SCI	47	m	23.1	yes	SUB_ACUTE	P	T7	143	14.09	12.98	3.6
DB18.130	Sub_acute_04_D157	Sub_acute_04	Sub_acute	SCI	47	m	23.1	yes	SUB_ACUTE	P	T7	157	14.26	4.73	3.4
DB16.018	Sub_acute_05_D115	Sub_acute_05	Sub_acute	SCI	54	m	26	no	SUB_ACUTE	T	C4	115	13.12	7.63	3.3
DB16.019	Sub_acute_05_D139	Sub_acute_05	Sub_acute	SCI	54	m	26	no	SUB_ACUTE	T	C4	139	13.55	11.71	3.3
DB16.016	Sub_acute_05_D80	Sub_acute_05	Sub_acute	SCI	54	m	26	no	SUB_ACUTE	T	C4	80	11.64	37.11	3.1
DB16.017	Sub_acute_05_D97	Sub_acute_05	Sub_acute	SCI	54	m	26	no	SUB_ACUTE	T	C4	97	12.25	8.8	3
DB16.006	Sub_acute_06_D141	Sub_acute_06	Sub_acute	SCI	39	m	24	no	SUB_ACUTE	T	C5	141	14	4.21	3.6
DB18.119	Sub_acute_06_D17	Sub_acute_06	Sub_acute	SCI	39	m	24	no	SUB_ACUTE	T	C5	17	12.83	1.77	3.2
DB18.120	Sub_acute_06_D37	Sub_acute_06	Sub_acute	SCI	39	m	24	no	SUB_ACUTE	T	C5	37	11.97	16.03	3.3
DB18.121	Sub_acute_06_D61	Sub_acute_06	Sub_acute	SCI	39	m	24	no	SUB_ACUTE	T	C5	61	12.63	0.89	3.6
DB16.005	Sub_acute_06_D92	Sub_acute_06	Sub_acute	SCI	39	m	24	no	SUB_ACUTE	T	C5	92	13.5	0.63	3.6
DB16.046	Sub_acute_07_D34	Sub_acute_07	Sub_acute	SCI	45	m	23	yes	SUB_ACUTE	T	C5	34	12.4	10.77	3.6
DB16.047	Sub_acute_07_D60	Sub_acute_07	Sub_acute	SCI	45	m	23	yes	SUB_ACUTE	T	C5	60	12.1	2.83	3.4
DB18.146	Sub_acute_08_D108	Sub_acute_08	Sub_acute	SCI	18	m	22.8	yes	SUB_ACUTE	P	T10	108	12.42	48.01	3.5
DB18.142	Sub_acute_08_D13	Sub_acute_08	Sub_acute	SCI	18	m	22.8	yes	SUB_ACUTE	P	T10	13	11.83	25.54	3
DB18.143	Sub_acute_08_D31	Sub_acute_08	Sub_acute	SCI	18	m	22.8	yes	SUB_ACUTE	P	T10	31	12.25	45.34	3.3
DB18.144	Sub_acute_08_D45	Sub_acute_08	Sub_acute	SCI	18	m	22.8	yes	SUB_ACUTE	P	T10	45	13.53	35.86	3.9
DB16.009	Sub_acute_09_D119	Sub_acute_09	Sub_acute	SCI	34	m	28	no	SUB_ACUTE	P	L3	119	14.5	8.47	3.9
DB16.007	Sub_acute_09_D65	Sub_acute_09	Sub_acute	SCI	34	m	28	no	SUB_ACUTE	P	L3	65	12.35	20.19	3.7
DB16.008	Sub_acute_09_D97	Sub_acute_09	Sub_acute	SCI	34	m	28	no	SUB_ACUTE	P	L3	97	14.52	7.19	3.9
DB16.050	Sub_acute_10_D77	Sub_acute_10	Sub_acute	SCI	21	m	25.1	no	SUB_ACUTE	P	T10	77	12.74	12.55	3.4
DB16.033	Sub_acute_11_D103	Sub_acute_11	Sub_acute	SCI	28	m	26.2	no	SUB_ACUTE	T	C7	103	11.09	65.55	3.4
DB16.034	Sub_acute_11_D123	Sub_acute_11	Sub_acute	SCI	28	m	26.2	no	SUB_ACUTE	T	C7	123	12.07	10.64	3.7
DB16.035	Sub_acute_11_D164	Sub_acute_11	Sub_acute	SCI	28	m	26.2	no	SUB_ACUTE	T	C7	164	13.39	5.07	3.9
DB16.031	Sub_acute_11_D59	Sub_acute_11	Sub_acute	SCI	28	m	26.2	no	SUB_ACUTE	T	C7	59	11.67	102.7	2.7
DB16.032	Sub_acute_11_D74	Sub_acute_11	Sub_acute	SCI	28	m	26.2	no	SUB_ACUTE	T	C7	74	11.42	31.77	3
DB16.011	Sub_acute_12_D25	Sub_acute_12	Sub_acute	SCI	61	m	25.3	no	SUB_ACUTE	T	C3	25	10.22	93.94	2.9
DB16.012	Sub_acute_12_D39	Sub_acute_12	Sub_acute	SCI	61	m	25.3	no	SUB_ACUTE	T	C3	39	10.56	52.15	3
DB16.013	Sub_acute_12_D54	Sub_acute_12	Sub_acute	SCI	61	m	25.3	no	SUB_ACUTE	T	C3	54	11.54	27.86	3.3
DB16.014	Sub_acute_12_D68	Sub_acute_12	Sub_acute	SCI	61	m	25.3	no	SUB_ACUTE	T	C3	68	12.29	30.81	3.3
DB16.015	Sub_acute_12_D97	Sub_acute_12	Sub_acute	SCI	61	m	25.3	no	SUB_ACUTE	T	C3	97	12.16	23.24	3.5
DB16.048	Sub_acute_13_D54	Sub_acute_13	Sub_acute	SCI	66	m	23.9	no	SUB_ACUTE	T	C5	54	10.52	1.79	3.7
DB16.049	Sub_acute_13_D77	Sub_acute_13	Sub_acute	SCI	66	m	23.9	no	SUB_ACUTE	T	C5	77	10.49	1.43	3.4
DB16.039	Chronic_01	Chronic_01	Chronic	SCI	25	m	28.7	no	CHRONIC	P	T7	452	NA	NA	NA
DB16.044	Chronic_02	Chronic_02	Chronic	SCI	34	m	26	no	CHRONIC	T	C4	5582	14.27	61.19	3.3
DB18.126	Chronic_03	Chronic_03	Chronic	SCI	36	m	18.1	no	CHRONIC	P	T12	1072	11.91	11.37	3.6
DB18.131	Chronic_04	Chronic_04	Chronic	SCI	43	m	19	no	CHRONIC	T	T12	6492	12.28	45.84	3.7
DB16.037	Chronic_05	Chronic_05	Chronic	SCI	57	m	24.7	no	CHRONIC	T	C4	426	13.78	19.5	3.9
DB18.132	Chronic_06	Chronic_06	Chronic	SCI	65	m	14.3	no	CHRONIC	T	T1	16719	11.51	4.1	3.9
DB16.045	Chronic_07	Chronic_07	Chronic	SCI	45	m	22.8	no	CHRONIC	T	C4	1201	NA	NA	NA
DB18.134	Chronic_08	Chronic_08	Chronic	SCI	36	m	19.7	no	CHRONIC	P	C6	6436	NA	NA	NA
DB16.041	Chronic_09	Chronic_09	Chronic	SCI	35	m	23.5	yes	CHRONIC	T	C5	3992	NA	NA	NA
DB16.042	Chronic_10	Chronic_10	Chronic	SCI	34	m	26	no	CHRONIC	T	T3	5640	NA	NA	NA
DB18.125	Chronic_11	Chronic_11	Chronic	SCI	56	f	26	yes	CHRONIC	T	C5	661	NA	NA	NA
DB18.124	Chronic_12	Chronic_12	Chronic	SCI	36	f	19.7	no	CHRONIC	P	T12	403	NA	NA	NA
DB18.136	Chronic_13	Chronic_13	Chronic	SCI	40	m	23.1	no	CHRONIC	P	T4	6505	15.64	46.7	3.8
DB18.123	Chronic_14	Chronic_14	Chronic	SCI	38	m	22	no	CHRONIC	P	T10	3994	NA	NA	NA
DB18.135	Chronic_15	Chronic_15	Chronic	SCI	52	m	25	no	CHRONIC	P	T12	3481	NA	NA	NA
DB16.040	Chronic_16	Chronic_16	Chronic	SCI	44	m	22.8	no	CHRONIC	P	T12	3324	NA	NA	NA
DB16.043	Chronic_17	Chronic_17	Chronic	SCI	53	m	23	no	CHRONIC	P	T4	4064	NA	NA	NA
DB18.133	Chronic_18	Chronic_18	Chronic	SCI	23	m	24.7	no	CHRONIC	T	C5	417	14.26	4.5	3.8
DB10.081	Control_01	Control_01	Control	Control	37	m	21.6049	NA	Control	Control	Control	Control	Control	Control	Control
DB13.002	Control_02	Control_02	Control	Control	39	m	24.4418	NA	Control	Control	Control	Control	Control	Control	Control
DB10.077	Control_03	Control_03	Control	Control	30	m	22.2041	NA	Control	Control	Control	Control	Control	Control	Control
DB13.027	Control_04	Control_04	Control	Control	37	m	27.0416	NA	Control	Control	Control	Control	Control	Control	Control
DB13.018	Control_05	Control_05	Control	Control	38	m	22.6422	NA	Control	Control	Control	Control	Control	Control	Control
DB13.021	Control_06	Control_06	Control	Control	37	m	26.3158	NA	Control	Control	Control	Control	Control	Control	Control
DB3.225	Control_07	Control_07	Control	Control	41	m	NA	NA	Control	Control	Control	Control	Control	Control	Control
DB14.322	Control_08	Control_08	Control	Control	42	m	23.1481	NA	Control	Control	Control	Control	Control	Control	Control
DB10.071	Control_09	Control_09	Control	Control	46	m	23.1481	NA	Control	Control	Control	Control	Control	Control	Control
DB3.237	Control_10	Control_10	Control	Control	44	m	NA	NA	Control	Control	Control	Control	Control	Control	Control
DB12.200	Control_11	Control_11	Control	Control	44	m	23.4568	NA	Control	Control	Control	Control	Control	Control	Control
DB3.236	Control_12	Control_12	Control	Control	35	m	NA	NA	Control	Control	Control	Control	Control	Control	Control
DB9.049	Control_13	Control_13	Control	Control	48	m	24.4418	NA	Control	Control	Control	Control	Control	Control	Control
DB3.232	Control_14	Control_14	Control	Control	43	m	NA	NA	Control	Control	Control	Control	Control	Control	Control
DB14.309	Control_15	Control_15	Control	Control	45	f	20.8247	NA	Control	Control	Control	Control	Control	Control	Control
DB3.215	Control_16	Control_16	Control	Control	41	m	NA	NA	Control	Control	Control	Control	Control	Control	Control
DB2.241	Control_17	Control_17	Control	Control	49	m	NA	NA	Control	Control	Control	Control	Control	Control	Control
DB9.265	Control_18	Control_18	Control	Control	46	f	19.8286	NA	Control	Control	Control	Control	Control	Control	Control
DB18.215	Control_19	Control_19	Control	Control	36	m	27.1605	NA	Control	Control	Control	Control	Control	Control	Control
DB16.154	Control_20	Control_20	Control	Control	37	m	22.8374	NA	Control	Control	Control	Control	Control	Control	Control
DB18.279	Control_21	Control_21	Control	Control	49	m	20.1771	NA	Control	Control	Control	Control	Control	Control	Control
DB5.003	Control_22	Control_22	Control	Control	43	m	NA	NA	Control	Control	Control	Control	Control	Control	Control
DB5.019	Control_23	Control_23	Control	Control	35	m	NA	NA	Control	Control	Control	Control	Control	Control	Control
DB5.016	Control_24	Control_24	Control	Control	32	m	NA	NA	Control	Control	Control	Control	Control	Control	Control
DB5.014	Control_25	Control_25	Control	Control	32	m	NA	NA	Control	Control	Control	Control	Control	Control	Control
DB5.017	Control_26	Control_26	Control	Control	30	m	NA	NA	Control	Control	Control	Control	Control	Control	Control
DB5.008	Control_27	Control_27	Control	Control	40	m	NA	NA	Control	Control	Control	Control	Control	Control	Control
DB9.159	Control_28	Control_28	Control	Control	33	m	26.2164	NA	Control	Control	Control	Control	Control	Control	Control
DB5.015	Control_29	Control_29	Control	Control	38	m	NA	NA	Control	Control	Control	Control	Control	Control	Control
DB9.046	Control_30	Control_30	Control	Control	30	m	25.1429	NA	Control	Control	Control	Control	Control	Control	Control
DB9.280	Control_31	Control_31	Control	Control	49	m	29.9383	NA	Control	Control	Control	Control	Control	Control	Control
DB9.277	Control_32	Control_32	Control	Control	42	m	27.7778	NA	Control	Control	Control	Control	Control	Control	Control
