# Supplementary material for: Lack of gut microbiome recovery with spinal cord injury rehabilitation
Source: Gut Microbes. 2024 Feb 7;16(1):2309682. doi: 10.1080/19490976.2024.2309682 (PMC10854366; doi:10.1080/19490976.2024.2309682)
Supplement: Supplemental Material [file KGMI_A_2309682_SM3331.zip › Table S3_SCI_maaslin_asv_Picr_Nov23_2023.xlsx]

## Sheet: significant_results_asv
Table S3: Multivariate Association with Linear Models (MaAsLin2) results for Fig. 3B.
feature	metadata	value	coef	stderr	N	N.not.0	pval	qval	ASV
f__Bifidobacteriaceae.g__Bifidobacterium_ASV11471	age	age	-0.968667	0.419092	100	67	0.0277309	0.207158	TACGTAGGGTGCAAGCGTTATCCGGAATTATTGGGCGTAAAGGGCTCGTAGGCGGTTCGTCGCGTCCGGTGTGAAAGTCCATCGCTTAACGGTGGATCCGCGCCGGGTACGGGCGGGCTTGAGTGCGGTAGGGGAGACTGGAATTCCCGG
c__Clostridia.o__Clostridiales_ASV11000	age	age	-0.968595	0.286778	100	70	0.00233535	0.0426144	TACGTAGGGGGCTAGCGTTATCCGGAATTACTGGGCGTAAAGGGTGCGTAGGTGGTTTCTTAAGTCAGAGGTGAAAGGCTACGGCTCAACCGTAGTAAGCCTTTGAAACTGGGAAACTTGAGTGCAGGAGAGGAGAGTGGAATTCCTAGT
g__Clostridium.s__hathewayi_ASV09927	age	age	-0.967588	0.34015	100	33	0.00869148	0.0971514	TACGTAGGGGGCAAGCGTTATCCGGATTTACTGGGTGTAAAGGGAGCGTAGACGGTTAAGCAAGTCTGAAGTGAAAGCCCGGGGCTCAACCCCGGTACTGCTTTGGAAACTGTTTGACTTGAGTGCAGGAGAGGTAAGTGGAATTCCTAG
f__Ruminococcaceae.g__Oscillospira_ASV12720	age	age	-0.802935	0.299075	100	25	0.0100218	0.109586	TACGTAGGTGGCAAGCGTTATCCGGATTTACTGGGTGTAAAGGGCGTGTAGGCGGGATTGCAAGTCAGATGTGAAAACCACGGGCTCAACCTGTGGCCTGCATTTGAAACTGCAGTTCTTGAGTACTGGAGAGGCAGACGGAATTCCTAG
f__Ruminococcaceae.g__Ruminococcus_ASV08112	age	age	-0.796489	0.225873	100	40	0.00237581	0.0426797	TACGTAGGGAGCGAGCGTTGTCCGGATTTACTGGGTGTAAAGGGTGCGTAGGCGGATCTGCAAGTCAGTAGTGAAATCCCAGGGCTTAACCCTGGAACTGCTATTGAAACTGTGGGTCTTGAGTGAGGTAGAGGCAGGCGGAATTCCCGG
o__Clostridiales.f__Ruminococcaceae_ASV13822	age	age	-0.462173	0.181809	100	12	0.013996	0.135899	TACGTAGGTGGCAAGCGTTGTCCGGATTTACTGGGTGTAAAGGGCGTGTAGGCGGAGATTCAAGTCAGGAGTGAAAACTATGGGCTTAACCCATAAACTGCTTTTGAAACTGAATCCCTTGAGTATCGGAGAGGCAGGCGGAATTCCTAG
g__.Eubacterium..s__dolichum_ASV12429	age	age	-0.397851	0.121508	100	13	0.0014738	0.0317708	TACGTAGGTGGCAAGCGTTATCCGGAATCATTGGGCGTAAAGGGTGCGTAGGTGGCGTACTAAGTCTGTAGTAAAAGGCAATGGCTCAACCATTGTAAGCTATGGAAACTGGTATGCTGGAGTGCAGAAGAGGGCGATGGAATTCCATGT
f__Lachnospiraceae.g__Dorea_ASV09941	age	age	-0.381417	0.16665	100	25	0.0319877	0.228765	TACGTAGGGGGCAAGCGTTATCCGGATTTACTGGGTGTAAAGGGAGCGTAGACGGTTATGTAAGTCTGATGTGAAAACCCGGGGCTCAACCCCGGGACTGCATTGGAAACTATGTAACTAGAGTGTCGGAGAGGTAAGTGGAATTCCTAG
g__Lactobacillus.s__salivarius_ASV14010	age	age	0.243153	0.0946138	100	11	0.0131566	0.131089	TACGTAGGTGGCAAGCGTTGTCCGGATTTATTGGGCGTAAAGGGAACGCAGGCGGTCTTTTAAGTCTGATGTGAAAGCCTTCGGCTTAACCGGAGTAGTGCATTGGAAACTGGAAGACTTGAGTGCAGAAGAGGAGAGTGGAACTCCATG
o__Clostridiales.f__Ruminococcaceae_ASV13010	age	age	0.326749	0.13556	100	14	0.0238522	0.187656	TACGTAGGTGGCAAGCGTTGTCCGGAATTACTGGGTGTAAAGGGAGCGTAGGCGGGAATGCAAGTTGAATGTTTAAACTATCGGCTCAACTGATAATCGCGTTCAAAACTGCATTTCTTGAGTGGAGTAGAGGCAGGCGGAATTCCTAGT
g__Bacteroides.s__ovatus_ASV04137	age	age	0.430133	0.17234	100	12	0.0223609	0.179482	TACGGAGGATCCGAGCGTTATCCGGATTTATTGGGTTTAAAGGGAGCGTAGGTGGATTGTTAAGTCAGTTGTGAAAGTTTGCGGCTCAACCGTAAAATTGCAGTTGAAACTGGGAGTCTTGAGTACAGTAGAGGTGGGCGGAATTCGTGG
f__Prevotellaceae.g__Prevotella_ASV03432	age	age	0.639822	0.278973	100	28	0.024001	0.187656	TACGGAAGGTCCGGGCGTTATCCGGATTTATTGGGTTTAAAGGGAGTGTAGGCGGCCTGTTAAGCGTGTTGTGAAATGTAGATGCTCAACATCTGAACTGCAGCGCGAACTGGCTGGCTTGAGTACACGCAACGTGGGCGGAATTCATGG
f__Bacteroidaceae.g__Bacteroides_ASV04135	age	age	0.738401	0.330982	100	84	0.0280129	0.207718	TACGGAGGATCCGAGCGTTATCCGGATTTATTGGGTTTAAAGGGAGCGTAGGTGGATTGTTAAGTCAGTTGTGAAAGTTTGCGGCTCAACCGTAAAATTGCAGTTGAAACTGGCAGTCTTGAGTACAGTAGAGGTGGGCGGAATTCGTGG
f__Lachnospiraceae.g__Blautia_ASV09594	age	age	0.791981	0.26449	100	63	0.0157712	0.145115	TACGTAGGGGGCAAGCGTTATCCGGATTTACTGGGTGTAAAGGGAGCGTAGACGGCGCAGCAAGTCTGATGTGAAAGGCAGGGGCTTAACCCCTGGACTGCATTGGAAACTGCTGTGCTTGAGTGCCGGAGGGGTAAGCGGAATTCCTAG
g__Ruminococcus.s__lactaris_ASV09026	age	age	0.958907	0.359884	100	34	0.0105437	0.112046	TACGTAGGGGGCAAGCGTTATCCGGATTTACTGGGTGTAAAGGGAGCGTAGACGGAGCAGCAAGTCTGATGTGAAAACCCGGGGCTCAACCCCGGGACTGCATTGGAAACTGTTGATCTGGAGTGCCGGAGAGGTAAGCGGAATTCCTAG
o__Bacteroidales.f__.Barnesiellaceae._ASV02743	age	age	1.33633	0.37031	100	34	0.000827199	0.020463	TACGGAAGATGCGAGCGTTATCCGGATTTATTGGGTTTAAAGGGTGCGTAGGCGGAAGAATAAGTCAGCGGTGAAATGCTTCAGCTCAACTGGAGAATTGCCGATGAAACTGTTTTTCTAGAGTATAAAAGAGGTATGCGGAATGCGTGG
f__Lachnospiraceae.g__Lachnospira_ASV14941	Dx	SCI	-5.44484	0.765475	100	51	2.07637e-09	3.13324e-06	TACGTATGGAGCAAGCGTTATCCGGATTTACTGGGTGTAAAGGGAGTGTAGGTGGCCAGGCAAGTCAGAAGTGAAAGCCCGGGGCTCAACCCCGGGACTGCTTTTGAAACTGCAGGGCTAGAGTGCAGGAGGGGCAAGTGGAATTCCTAG
c__Clostridia.o__Clostridiales_ASV10280	Dx	SCI	-4.93499	0.758966	100	33	4.9638e-07	8.32264e-05	TACGTAGGGGGCAAGCGTTGTCCGGAATAATTGGGCGTAAAGGGCGCGTAGGCGGCTCGGTAAGTCTGGAGTGAAAGTCCTGCTTTTAAGGTGGGAATTGCTTTGGATACTGTCGGGCTTGAGTGCAGGAGAGGTTAGTGGAATTCCCAG
g__Faecalibacterium.s__prausnitzii_ASV00199	Dx	SCI	-3.95356	0.650051	100	79	6.1938e-08	2.33661e-05	AACGTAGGTCACAAGCGTTGTCCGGAATTACTGGGTGTAAAGGGAGCGCAGGCGGGAAGACAAGTTGGAAGTGAAATCCATGGGCTCAACCCATGAACTGCTTTCAAAACTGTTTTTCTTGAGTAGTGCAGAGGTAGGCGGAATTCCCGG
o__Clostridiales.f__Lachnospiraceae_ASV09191	Dx	SCI	-3.8574	0.803845	100	73	9.39732e-06	0.000886285	TACGTAGGGGGCAAGCGTTATCCGGATTTACTGGGTGTAAAGGGAGCGTAGACGGCACGGCAAGCCAGATGTGAAAGCCCGGGGCTCAACCCCGGGACTGCATTTGGAACTGCTGAGCTAGAGTGTCGGAGAGGCAAGTGGAATTCCTAG
g__Roseburia.s__faecis_ASV15263	Dx	SCI	-3.77705	0.806203	100	50	1.70186e-05	0.00128405	TACGTATGGTGCAAGCGTTATCCGGATTTACTGGGTGTAAAGGGAGCGCAGGCGGTGCGGCAAGTCTGATGTGAAAGCCCGGGGCTCAACCCCGGTACTGCATTGGAAACTGTCGTACTAGAGTGTCGGAGGGGTAAGCGGAATTCCTAG
g__Prevotella.s__copri_ASV03176	Dx	SCI	-3.68116	1.28746	100	82	0.00592511	0.0777477	TACGGAAGGTCCGGGCGTTATCCGGATTTATTGGGTTTAAAGGGAGCGTAGGCCGGAGATTAAGCGTGTTGTGAAATGTAGACGCTCAACGTCTGCACTGCAGCGCGAACTGGTTTCCTTGAGTACGCACAAAGTGGGCGGAATTCGTGG
f__Lachnospiraceae.g__Lachnospira_ASV14962	Dx	SCI	-3.60725	0.686821	100	53	2.24958e-06	0.000282885	TACGTATGGAGCAAGCGTTATCCGGATTTACTGGGTGTAAAGGGAGTGTAGGTGGCCATGCAAGTCAGAAGTGAAAATCCGGGGCTCAACCCCGGAACTGCTTTTGAAACTGTAAGGCTAGAGTGCAGGAGGGGTGAGTGGAATTCCTAG
o__Clostridiales.f__Ruminococcaceae_ASV13704	Dx	SCI	-3.57284	0.996557	100	69	0.000652577	0.0182359	TACGTAGGTGGCAAGCGTTGTCCGGATTTACTGGGTGTAAAGGGCGTGCAGCCGGGTCTGCAAGTCAGATGTGAAATCCATGGGCTCAACCCATGAACTGCATTTGAAACTGTAGATCTTGAGTGTCGGAGGGGCAATCGGAATTCCTAG
g__Faecalibacterium.s__prausnitzii_ASV00260	Dx	SCI	-3.55128	0.664038	100	51	1.70933e-06	0.000234488	AACGTAGGTCACAAGCGTTGTCCGGAATTACTGGGTGTAAAGGGAGCGCAGGCGGGCGATCAAGTTGGAAGTGAAATCCATGGGCTCAACCCATGAACTGCTTTCAAAACTGGTCGTCTTGAGTAGTGCAGAGGTAGGCGGAATTCCCGG
g__Roseburia.s__faecis_ASV15265	Dx	SCI	-3.53546	0.564673	100	41	5.26331e-08	2.33661e-05	TACGTATGGTGCAAGCGTTATCCGGATTTACTGGGTGTAAAGGGAGCGCAGGCGGTGCGGCAAGTCTGATGTGAAAGCCCGGGGCTCAACCCCGGTACTGCATTGGAAACTGTCGTACTAGAGTGTCGGAGGGGTAAGTGGAATTCCTAG
f__Lachnospiraceae.g__Blautia_ASV09078	Dx	SCI	-3.29899	0.658299	100	67	4.69927e-06	0.000506514	TACGTAGGGGGCAAGCGTTATCCGGATTTACTGGGTGTAAAGGGAGCGTAGACGGATGGACAAGTCTGATGTGAAAGGCTGGGGCTCAACCCCGGGACTGCATTGGAAACTGCCCGTCTTGAGTGCCGGAGAGGTAAGCGGAATTCCTAG
g__Faecalibacterium.s__prausnitzii_ASV00238	Dx	SCI	-3.2713	0.813988	100	61	0.000158342	0.00638166	AACGTAGGTCACAAGCGTTGTCCGGAATTACTGGGTGTAAAGGGAGCGCAGGCGGGAGAACAAGTTGGAAGTGAAATCCATGGGCTCAACCCATGAACTGCTTTCAAAACTGTTTTTCTTGAGTAGTGCAGAGGTAGGCGGAATTCCCGG
o__Clostridiales.f__Lachnospiraceae_ASV08794	Dx	SCI	-3.26095	0.747093	100	57	5.21764e-05	0.00314937	TACGTAGGGGGCAAGCGTTATCCGGATTTACTGGGTGTAAAGGGAGCGCAGACGGCACTGCAAGTCTGAAGTGAAAGCCCGGGGCTCAACCCCGGGACTGCTTTGGAAACTGTAGAGCTAGAGTGCTGGAGAGGCAAGCGGAATTCCTAG
g__Faecalibacterium.s__prausnitzii_ASV00210	Dx	SCI	-3.2513	0.646257	100	89	3.85543e-06	0.000447526	AACGTAGGTCACAAGCGTTGTCCGGAATTACTGGGTGTAAAGGGAGCGCAGGCGGGAAGACAAGTTGGAAGTGAAATCTATGGGCTCAACCCATAAACTGCTTTCAAAACTGTTTTTCTTGAGTAGTGCAGAGGTAGGCGGAATTCCCGG
f__Lachnospiraceae.g__Coprococcus_ASV08621	Dx	SCI	-3.16768	0.533793	100	60	1.52222e-07	4.52854e-05	TACGTAGGGGGCAAGCGTTATCCGGAATTACTGGGTGTAAAGGGTGCGTAGGTGGTATGGCAAGTCAGAAGTGAAAACCCAGGGCTTAACTCTGGGACTGCTTTTGAAACTGTCAGACTGGAGTGCAGGAGAGGTAAGCGGAATTCCTAG
f__Ruminococcaceae.g__Oscillospira_ASV13645	Dx	SCI	-3.06343	0.69112	100	74	3.76879e-05	0.00236963	TACGTAGGTGGCAAGCGTTGTCCGGATTTACTGGGTGTAAAGGGCGTGCAGCCGGGCATGCAAGTCAGATGTGAAATCTCAGGGCTTAACCCTGAAACTGCATTTGAAACTGTATGTCTTGAGTGCCGGAGAGGTAATCGGAATTCCTTG
o__Clostridiales.f__Lachnospiraceae_ASV09510	Dx	SCI	-3.04978	0.525965	100	46	2.37278e-07	4.52854e-05	TACGTAGGGGGCAAGCGTTATCCGGATTTACTGGGTGTAAAGGGAGCGTAGACGGCGAGACAAGTCTGAAGTGAAAGCCCGGGGCTCAACCCCGGGACTGCTTTGGAAACTGCCTTGCTAGAGTGCTGGAGAGGTAAGTGGAATTCCTAG
f__Lachnospiraceae.g__Dorea_ASV15355	Dx	SCI	-3.04584	0.727606	100	62	9.24906e-05	0.0045022	TACGTATGGTGCAAGCGTTATCCGGATTTACTGGGTGTAAAGGGAGCGTAGACGGCTGTGTAAGTCTGAAGTGAAAGCCCGGGGCTCAACCCCGGGACTGCTTTGGAAACTATGCAGCTAGAGTGTCGGAGAGGTAAGTGGAATTCCCAG
f__Lachnospiraceae.g__Coprococcus_ASV15011	Dx	SCI	-3.00727	0.80379	100	55	0.000414428	0.0130286	TACGTATGGAGCAAGCGTTATCCGGATTTACTGGGTGTAAAGGGTGCGTAGGTGGCAGTGCAAGTCAGATGTGAAAGGCCGGGGCTCAACCCCGGAGCTGCATTTGAAACTGCTCGGCTAGAGTACAGGAGAGGCAGGCGGAATTCCTAG
f__Lachnospiraceae.g__Coprococcus_ASV15440	Dx	SCI	-2.95088	0.750099	100	36	0.000223464	0.00822456	TACGTATGGTGCAAGCGTTATCCGGATTTACTGGGTGTAAAGGGTGCGTAGGTGGTATGGCAAGTCAGAAGTGAAAGGCTGGGGCTCAACCCCGGGACTGCTTTTGAAACTGTCAAACTAGAGTACAGGAGAGGAAAGCGGAATTCCTAG
f__Lachnospiraceae.g__Blautia_ASV09918	Dx	SCI	-2.87428	0.67993	100	72	0.000107372	0.00490983	TACGTAGGGGGCAAGCGTTATCCGGATTTACTGGGTGTAAAGGGAGCGTAGACGGTGTGGCAAGTCTGATGTGAAAGGCATGGGCTCAACCTGTGGACTGCATTGGAAACTGTCATACTTGAGTGCCGGAGGGGTAAGCGGAATTCCTAG
o__Clostridiales.f__Lachnospiraceae_ASV09753	Dx	SCI	-2.81758	0.453682	100	29	2.40082e-07	4.52854e-05	TACGTAGGGGGCAAGCGTTATCCGGATTTACTGGGTGTAAAGGGAGCGTAGACGGCTTTGCAAGTCTGACGTGAAACTCCGGGGCTCAACTCCGGAACTGCGTTGGAAACTGTAAGGCTTGAGTGCCGGAGAGGTAAGCGGAATTCCTAG
o__Clostridiales.f__Lachnospiraceae_ASV09784	Dx	SCI	-2.76137	0.75849	100	63	0.000556324	0.0161441	TACGTAGGGGGCAAGCGTTATCCGGATTTACTGGGTGTAAAGGGAGCGTAGACGGTAAAGCAAGTCTGAAGTGAAAGCCCGGGGCTCAACCCCGGGACTGCTTTGGAAACTGTTTAACTAGAGTGCTGGAGAGGTAAGCGGAATTCCTAG
f__Bacteroidaceae.g__Bacteroides_ASV04071	Dx	SCI	-2.73331	1.18623	100	48	0.0247175	0.191039	TACGGAGGATCCGAGCGTTATCCGGATTTATTGGGTTTAAAGGGAGCGTAGGCGGGTTGTTAAGTCAGTTGTGAAAGTTTGCGGCTCAACCGTAAAATTGCAGTTGATACTGGCGACCTTGAGTGCAACAGAGGTAGGCGGAATTCGTGG
f__Lachnospiraceae.g__Roseburia_ASV15174	Dx	SCI	-2.71402	0.933291	100	68	0.00497845	0.06768	TACGTATGGTGCAAGCGTTATCCGGATTTACTGGGTGTAAAGGGAGCGCAGGCGGAAGGCTAAGTCTGATGTGAAAGCCCGGGGCTCAACCCCGGTACTGCATTGGAAACTGGTCATCTAGAGTGTCGGAGGGGTAAGTGGAATTCCTAG
g__Coprococcus.s__eutactus_ASV15433	Dx	SCI	-2.68607	0.814989	100	33	0.00168371	0.0338762	TACGTATGGTGCAAGCGTTATCCGGATTTACTGGGTGTAAAGGGTGCGTAGGTGGCAAGGCAAGTCTGAAGTGAAAATCCGGGGCTCAACCCCGGAACTGCTTTGGAAACTGTTTAGCTGGAGTACAGGAGAGGTAAGTGGAATTCCTAG
g__Ruminococcus.s__flavefaciens_ASV07926	Dx	SCI	-2.66382	0.719778	100	43	0.000476626	0.0141025	TACGTAGGGAGCGAGCGTTGTCCGGAATTACTGGGTGTAAAGGGAGCGTAGGCGGGATCGCAAGTCAGATGTGAAAACTATGGGCTTAACCCATAAACTGCATTTGAAACTGTGGTTCTTGAGTGAAGTAGAGGTAAGCGGAATTCCTAG
g__Ruminococcus.s__callidus_ASV07938	Dx	SCI	-2.65645	0.533833	100	25	9.18032e-06	0.000886285	TACGTAGGGAGCGAGCGTTGTCCGGAATTACTGGGTGTAAAGGGAGCGTAGGCGGGATGGCAAGTCAGATGTGAAAACTATGGGCTCAACCCATAGACTGCATTTGAAACTGTTGTTCTTGAGTGAGGTAGAGGTAAGCGGAATTCCTGG
g__Clostridium.s__clostridioforme_ASV09123	Dx	SCI	-2.64929	0.639091	100	71	0.000119664	0.00531098	TACGTAGGGGGCAAGCGTTATCCGGATTTACTGGGTGTAAAGGGAGCGTAGACGGCAAGGCAAGTCTGATGTGAAAACCCAGGGCTTAACCCTGGGACTGCATTGGAAACTGTCTGGCTCGAGTGCCGGAGAGGTAAGCGGAATTCCTAG
g__Clostridium.s__celatum_ASV14603	Dx	SCI	-2.64816	0.548174	100	36	1.42838e-05	0.00119745	TACGTAGGTGGCGAGCGTTGTCCGGATTTACTGGGCGTAAAGGGAGCGTAGGCGGACTTTTAAGTGAGATGTGAAATACCCGGGCTCAACTTGGGTGCTGCATTTCAAACTGGAAGTCTAGAGTGCAGGAGAGGAGAATGGAATTCCTAG
o__Clostridiales.f__Lachnospiraceae_ASV09841	Dx	SCI	-2.63878	0.545463	100	38	2.22145e-05	0.00152371	TACGTAGGGGGCAAGCGTTATCCGGATTTACTGGGTGTAAAGGGAGCGTAGACGGTCAAGCAAGTCAGAAGTGAAAGGCTGGGGCTCAACCCCGGGACTGCTTTTGAAACTGTTTGACTGGAGTGCTGGAGAGGTAAGCGGAATTCCTAG
o__Clostridiales.f__Ruminococcaceae_ASV07000	Dx	SCI	-2.63107	1.06799	100	52	0.0165515	0.148668	TACGTAGGATGCAAGCGTTATCCGGATTTACTGGGTGTAAAGGGAGCGCAGGCGGGACTGCAAGTTGGATGTGAAATACCGTGGCTTAACCACGGAACTGCATCCAAAACTGTAGTTCTTGAGTGAAGTAGAGGCAAGCGGAATTCCGAG
f__Lachnospiraceae.g__.Ruminococcus._ASV15315	Dx	SCI	-2.62389	0.739776	100	55	0.000737904	0.0194277	TACGTATGGTGCAAGCGTTATCCGGATTTACTGGGTGTAAAGGGAGCGTAGACGGAGTGGCAAGTCTGATGTGAAAACCCGGGGCTCAACCCCGGGACTGCATTGGAAACTGTCAATCTAGAGTACCGGAGAGGTAAGCGGAATTCCTAG
f__Lachnospiraceae.g__Lachnospira_ASV14966	Dx	SCI	-2.59151	0.691242	100	63	0.000396744	0.012738	TACGTATGGAGCAAGCGTTATCCGGATTTACTGGGTGTAAAGGGAGTGTAGGTGGCCATGCAAGTCAGAAGTGAAAATCCGGGGCTCAACCCCGGAACTGCTTTTGAAACTGTAAGGCTGGAGTGCAGGAGGGGTGAGTGGAATTCCTAG
o__Clostridiales.f__Clostridiaceae_ASV14617	Dx	SCI	-2.58337	0.553737	100	36	2.77799e-05	0.0018226	TACGTAGGTGGCGAGCGTTGTCCGGATTTACTGGGCGTAAAGGGAGCGTAGGCGGATTTTTAAGTGAGATGTGAAATACTCGGGCTTAACCTGAGTGCTGCATTTCAAACTGGAAGTCTAGAGTGCAGGAGAGGAGAAGGGAATTCCTAG
g__Gemmiger.s__formicilis_ASV00103	Dx	SCI	-2.58223	0.650813	100	70	0.000186447	0.00721405	AACGTAGGGTGCAAGCGTTGTCCGGAATTACTGGGTGTAAAGGGAGCGCAGGCGGACCGGCAAGTTGGAAGTGAAAACTATGGGCTCAACCCATAAATTGCTTTCAAAACTGCTGGCCTTGAGTAGTGCAGAGGTAGGTGGAATTCCCGG
c__Clostridia.o__Clostridiales_ASV15397	Dx	SCI	-2.57037	0.5298	100	41	1.62831e-05	0.00128405	TACGTATGGTGCAAGCGTTATCCGGATTTACTGGGTGTAAAGGGAGCGTAGGTGGCAAGGCAAGCCAGAAGTGAAAACCCGGGGCTCAACCGCGGGATTGCTTTTGGAACTGTCATGCTAGAGTGCAGGAGGGGTGAGCGGAATTCCTAG
o__Clostridiales.f__Ruminococcaceae_ASV14275	Dx	SCI	-2.5562	0.846906	100	47	0.00374884	0.0571414	TACGTAGGTGGCGAGCGTTATCCGGATTTACTGGGTGTAAAGGGCGCGTAGGCGGGAATGCAAGTCAGATGTGAAATCCAAGGGCTCAACCCTTGAACTGCATTTGAAACTGTATTTCTTGAGTGTCGGAGAGGTTGACGGAATTCCTAG
f__Prevotellaceae.g__Prevotella_ASV03304	Dx	SCI	-2.51308	1.10915	100	20	0.0273506	0.20636	TACGGAAGGTCCGGGCGTTATCCGGATTTATTGGGTTTAAAGGGAGCGTAGGCCGTGAGGTAAGCGTGTTGTGAAATGTAGGCGCCCAACGTCTGCACTGCAGCGCGAACTGCCCCACTTGAGTGCGCGCAACGCCGGCGGAACTCGTCG
f__Ruminococcaceae.g__Ruminococcus_ASV07853	Dx	SCI	-2.50483	0.674299	100	27	0.000465717	0.0140553	TACGTAGGGAGCGAGCGTTGTCCGGAATGACTGGGTGTAAAGGGAGCGTAGGCGGGATGGCAAGTCAGATGTGAAACCTGAGGGCTCAACCTTCAGACTGCATTTGAAACTGCTGTTCTTGAGTGAAGTAGAGGTAAGCGGAATTCCTGG
f__Lachnospiraceae.g__Blautia_ASV09594	Dx	SCI	-2.46661	0.565172	100	63	5.67522e-05	0.00329381	TACGTAGGGGGCAAGCGTTATCCGGATTTACTGGGTGTAAAGGGAGCGTAGACGGCGCAGCAAGTCTGATGTGAAAGGCAGGGGCTTAACCCCTGGACTGCATTGGAAACTGCTGTGCTTGAGTGCCGGAGGGGTAAGCGGAATTCCTAG
o__Clostridiales.f__Lachnospiraceae_ASV08829	Dx	SCI	-2.42955	0.68405	100	46	0.000769271	0.0194277	TACGTAGGGGGCAAGCGTTATCCGGATTTACTGGGTGTAAAGGGAGCGCAGACGGCGATGCAAGTCTGGAGTGAAAGCCCGGGGCTCAACCCCGGGACTGCTTTGGAAACTGTATGGCTAGAGTGCTGGAGAGGCAAGCGGAATTCCTAG
g__Faecalibacterium.s__prausnitzii_ASV00156	Dx	SCI	-2.38433	0.831794	100	75	0.00568989	0.0759826	AACGTAGGGTGCAAGCGTTGTCCGGAATTACTGGGTGTAAAGGGAGCGCAGGCGGGAAGACAAGTTGGAAGTGAAAACCATGGGCTCAACCCATGAATTGCTTTCAAAACTGTTTTTCTTGAGTAGTGCAGAGGTAGATGGAATTCCCGG
o__Clostridiales.f__Lachnospiraceae_ASV09981	Dx	SCI	-2.33649	0.857181	100	66	0.0083212	0.0951118	TACGTAGGGGGCAAGCGTTATCCGGATTTACTGGGTGTAAAGGGAGCGTAGACGGTTTTGCAAGTCTGAAGTGAAAGCCCGGGGCTTAACCCCGGGACTGCTTTGGAAACTGTAGGACTAGAGTGCAGGAGAGGTAAGTGGAATTCCTAG
f__Bifidobacteriaceae.g__Bifidobacterium_ASV11471	Dx	SCI	-2.32694	0.733514	100	67	0.00234394	0.0426144	TACGTAGGGTGCAAGCGTTATCCGGAATTATTGGGCGTAAAGGGCTCGTAGGCGGTTCGTCGCGTCCGGTGTGAAAGTCCATCGCTTAACGGTGGATCCGCGCCGGGTACGGGCGGGCTTGAGTGCGGTAGGGGAGACTGGAATTCCCGG
o__Clostridiales.f__Lachnospiraceae_ASV09489	Dx	SCI	-2.314	0.486927	100	44	1.832e-05	0.00131642	TACGTAGGGGGCAAGCGTTATCCGGATTTACTGGGTGTAAAGGGAGCGTAGACGGCGACGCAAGTCTGAAGTGAAATACCCGGGCTCAACCTGGGAACTGCTTTGGAAACTGTGTTGCTAGAGTGCTGGAGAGGTAAGCGGAATTCCTAG
o__Erysipelotrichales.f__Erysipelotrichaceae_ASV14209	Dx	SCI	-2.25029	0.587826	100	31	0.000322129	0.0110476	TACGTAGGTGGCGAGCGTTATCCGGAATTATTGGGCGTAAAGAGGGAGCAGGCGGCACTAAGGGTCTGTGGTGAAAGATCGAAGCTTAACTTCGGTAAGCCATGGAAACCGTAGAGCTAGAGTGTGTGAGAGGATCGTGGAATTCCATGT
f__Lachnospiraceae.g__Coprococcus_ASV10207	Dx	SCI	-2.22295	0.634875	100	45	0.000894239	0.0214191	TACGTAGGGGGCAAGCGTTATCCGGATTTACTGGGTGTAAAGGGTGCGTAGGTGGCAAGGCAAGTCAGATGTGAAAGCCCGGGGCTCAACCCCGGTACTGCATTTGAAACTGTCTAGCTAGAGTGCAGGAGAGGTAAGCGGAATTCCTAG
c__4C0d.2.o__YS2_ASV06542	Dx	SCI	-2.21036	0.848294	100	12	0.0116204	0.118481	TACGGAGGGTGCGAGCGTTGTCCGGAATCATTGGGCGTAAAGAGTTCGTAGGTGGCCTGTTAAGTCTGGTGTTAAATGCAGATGCTCAACATCTGTTCGGCACTGGATACTGGCAAGCTTGAATGCGGTAGAGGTAAAGGGAATTCCTGG
g__Coprococcus.s__catus_ASV10053	Dx	SCI	-2.15811	0.658076	100	49	0.00165511	0.0338762	TACGTAGGGGGCAAGCGTTATCCGGATTTACTGGGTGTAAAGGGAGCGTAGGCGGCGGAGCAAGTCAGAAGTGAAAGCCCGGGGCTCAACCCCGGGACGGCTTTTGAAACTGCCCTGCTTGATTTCAGGAGAGGTAAGCGGAATTCCTAG
c__Clostridia.o__Clostridiales_ASV11000	Dx	SCI	-2.15065	0.516059	100	70	9.7654e-05	0.004605	TACGTAGGGGGCTAGCGTTATCCGGAATTACTGGGCGTAAAGGGTGCGTAGGTGGTTTCTTAAGTCAGAGGTGAAAGGCTACGGCTCAACCGTAGTAAGCCTTTGAAACTGGGAAACTTGAGTGCAGGAGAGGAGAGTGGAATTCCTAGT
g__Dorea.s__formicigenerans_ASV09716	Dx	SCI	-2.09394	0.493347	100	59	8.14812e-05	0.00423983	TACGTAGGGGGCAAGCGTTATCCGGATTTACTGGGTGTAAAGGGAGCGTAGACGGCTGTGCAAGTCTGAAGTGAAAGGCATGGGCTCAACCTGTGGACTGCTTTGGAAACTGTGCAGCTAGAGTGTCGGAGAGGTAAGTGGAATTCCTAG
g__Haemophilus.s__parainfluenzae_ASV06380	Dx	SCI	-2.07278	0.673476	100	48	0.00408464	0.0604287	TACGGAGGGTGCGAGCGTTAATCGGAATAACTGGGCGTAAAGGGCACGCAGGCGGTGACTTAAGTGAGGTGTGAAAGCCCCGGGCTTAACCTGGGAATTGCATTTCATACTGGGTCGCTAGAGTACTTTAGGGAGGGGTAGAATTCCACG
f__Lachnospiraceae.g__Lachnospira_ASV14988	Dx	SCI	-2.00274	0.701741	100	26	0.00617503	0.0796421	TACGTATGGAGCAAGCGTTATCCGGATTTACTGGGTGTAAAGGGAGTGTAGGTGGTATCACAAGTCAGAAGTGAAAGCCCGGGGCTCAACCCCGGGACTGCTTTTGAAACTGTGGAACTGGAGTGCAGGAGAGGTAAGTGGAATTCCTAG
o__Clostridiales.f__Lachnospiraceae_ASV09523	Dx	SCI	-1.98168	0.526735	100	33	0.000772473	0.0194277	TACGTAGGGGGCAAGCGTTATCCGGATTTACTGGGTGTAAAGGGAGCGTAGACGGCGAGGCAAGTCTGATGTGAAAACCCGGGGCTCAACCCCGTGACTGCATTGGAAACTGTTTTGCTTGAGTGCCGGAGAGGTAAGCGGAATTCCTAG
o__Clostridiales.f__Ruminococcaceae_ASV13865	Dx	SCI	-1.93793	0.715599	100	58	0.00862357	0.0971116	TACGTAGGTGGCAAGCGTTGTCCGGATTTACTGGGTGTAAAGGGCGTGTAGGCGGGAGAGCAAGTCAGAAGTGAAATCTATGGGCTTAACCCATAAACTGCTTTTGAAACTGTTCTTCTTGAGTATCGGAGAGGCAGGCGGAATTCCTAG
g__Blautia.s__obeum_ASV09003	Dx	SCI	-1.93165	0.69439	100	65	0.00708375	0.0848364	TACGTAGGGGGCAAGCGTTATCCGGATTTACTGGGTGTAAAGGGAGCGTAGACGGACTGGCAAGTCTGATGTGAAAGGCGGGGGCTCAACCCCTGGACTGCATTGGAAACTGTTAGTCTTGAGTGCCGGAGAGGTAAGCGGAATTCCTAG
o__Clostridiales.f__Lachnospiraceae_ASV09564	Dx	SCI	-1.91205	0.547419	100	32	0.000942897	0.0222317	TACGTAGGGGGCAAGCGTTATCCGGATTTACTGGGTGTAAAGGGAGCGTAGACGGCGATGCAAGTCTGAAGTGAAATACCCGGGCTCAACCTGGGAACTGCTTTGGAAACTGTATGGCTAGAGTGCTGGAGAGGTAAGCGGAATTCCTAG
o__Clostridiales.f__Ruminococcaceae_ASV13863	Dx	SCI	-1.91177	0.503471	100	30	0.000362531	0.0121569	TACGTAGGTGGCAAGCGTTGTCCGGATTTACTGGGTGTAAAGGGCGTGTAGGCGGGAGAGCAAGTCAGAAGTGAAATCCATGGGCTTAACCCATGAACTGCTTTTGAAACTGTTCTTCTTGAGTATCGGAGAGGCAGGCGGAATTCCTAG
o__Clostridiales.f__Lachnospiraceae_ASV09239	Dx	SCI	-1.89969	0.438907	100	28	6.35643e-05	0.00355254	TACGTAGGGGGCAAGCGTTATCCGGATTTACTGGGTGTAAAGGGAGCGTAGACGGCAGCGCAAGTCTGAAGTGAAAGCCCGGGGCTCAACCCCGGAATGGCTTTGGAAACTGTGCAGCTAGAGTACCGGAGGGGTAAGCGGAATTCCTAG
f__Lachnospiraceae.g__Roseburia_ASV15207	Dx	SCI	-1.87637	0.796265	100	38	0.0238053	0.187656	TACGTATGGTGCAAGCGTTATCCGGATTTACTGGGTGTAAAGGGAGCGCAGGCGGTACGGCAAGTCTGATGTGAAAGCCCGGGGCTCAACCCCGGTACTGCATTGGAAACTGTCGGACTAGAGTGTCGGAGGGGTAAGTGGAATTCCTAG
o__Bacteroidales.f__Rikenellaceae_ASV03791	Dx	SCI	-1.87379	0.759956	100	76	0.0164996	0.148668	TACGGAGGATCCAAGCGTTATCCGGATTTATTGGGTTTAAAGGGTGCGTAGGCGGTTTAGTAAGTCAGCGGTGAAATTTTGGTGCTTAACACCAAACGTGCCGTTGATACTGCTGGGCTAGAGAGTAGTTGCGGTAGGCGGAATGTATGG
f__Alcaligenaceae.g__Sutterella_ASV11313	Dx	SCI	-1.8319	0.653565	100	26	0.00701507	0.0846859	TACGTAGGGTGCAAGCGTTAATCGGAATTACTGGGCGTAAAGCGTGCGCAGGCGGTTCTGTAAGACAGATGTGAAATCCCCGGGCTCAACCTGGGAATTGCATTTGTGACTGCAGGACTAGAGTTCATCAGAGGGGGGTGGAATTCCAAG
o__Clostridiales.f__Lachnospiraceae_ASV09925	Dx	SCI	-1.82825	0.522801	100	25	0.000967488	0.0224606	TACGTAGGGGGCAAGCGTTATCCGGATTTACTGGGTGTAAAGGGAGCGTAGACGGTTAAGCAAGTCAGAAGTGAAAGGCTGGGGCTCAACCCCGGGACTGCTTTTGAAACTGTTTAACTAGAGTGCTGGAGAGGTAAGCGGAATTCCTAG
f__Bacteroidaceae.g__Bacteroides_ASV04135	Dx	SCI	-1.77776	0.707492	100	84	0.0136455	0.133709	TACGGAGGATCCGAGCGTTATCCGGATTTATTGGGTTTAAAGGGAGCGTAGGTGGATTGTTAAGTCAGTTGTGAAAGTTTGCGGCTCAACCGTAAAATTGCAGTTGAAACTGGCAGTCTTGAGTACAGTAGAGGTGGGCGGAATTCGTGG
o__Clostridiales.f__Ruminococcaceae_ASV00121	Dx	SCI	-1.7637	0.605575	100	43	0.00495672	0.06768	AACGTAGGGTGCAAGCGTTGTCCGGAATTACTGGGTGTAAAGGGAGCGCAGGCGGACCGGCAAGTTGGAAGTGAAATCCATGGGCTCAACCCGTGAATTGCTTTCAAAACTGCTGGCCTTGAGTAGTGCAGAGGTAGGTGGAATTCCCGG
f__Ruminococcaceae.g__Oscillospira_ASV12627	Dx	SCI	-1.67076	0.445907	100	53	0.000395279	0.012738	TACGTAGGTGGCAAGCGTTATCCGGATTTACTGGGTGTAAAGGGCGTGTAGGCGGGAAAGCAAGTCAGATGTGAAAACTGTGGGCTCAACCCACAGCCTGCATTTGAAACTGTTTTTCTTGAGTACTGGAGAGGCAGATGGAATTCCTAG
o__Clostridiales.f__Ruminococcaceae_ASV07169	Dx	SCI	-1.66348	0.517671	100	32	0.00216455	0.0413456	TACGTAGGGAGCAAGCGTTATCCGGATTTACTGGGTGTAAAGGGCGCGCAGGCGGGCCGGCAAGTTGGAAGTGAAATCCGGGGGCTTAACCCCCGAACTGCTTTCAAAACTGCTGGTCTTGAGTGATGGAGAGGCAGGCGGAATTCCGTG
c__Clostridia.o__Clostridiales_ASV07771	Dx	SCI	-1.64015	0.559844	100	17	0.00490313	0.06768	TACGTAGGGAGCGAGCGTTATCCGGATTTATTGGGTGTAAAGGGTGCGTAGACGGGAAGTCAAGTTAGTTGTGAAATCCCTCGGCTTAACTGAGGAACTGCAACTAAAACTGATTTTCTTGAGTACTGGAGAGGAAAGTGGAATTCCTAG
g__Coprococcus.s__eutactus_ASV15446	Dx	SCI	-1.64013	0.695145	100	17	0.0216356	0.177918	TACGTATGGTGCAAGCGTTATCCGGATTTACTGGGTGTAAAGGGTGCGTAGGTGGTGAGACAAGTCTGAAGTGAAAATCCGGGGCTTAACCCCGGAACTGCTTTGGAAACTGCCTGACTAGAGTACAGGAGAGGTAAGTGGAATTCCTAG
g__Ruminococcus.s__lactaris_ASV09026	Dx	SCI	-1.6132	0.587179	100	34	0.00776493	0.0908317	TACGTAGGGGGCAAGCGTTATCCGGATTTACTGGGTGTAAAGGGAGCGTAGACGGAGCAGCAAGTCTGATGTGAAAACCCGGGGCTCAACCCCGGGACTGCATTGGAAACTGTTGATCTGGAGTGCCGGAGAGGTAAGCGGAATTCCTAG
f__Lachnospiraceae.g__Anaerostipes_ASV15075	Dx	SCI	-1.61305	0.432701	100	32	0.000465455	0.0140553	TACGTATGGGGCAAGCGTTATCCGGATTTACTGGGTGTAAAGGGAGCGTAGGCGGCATGGCAAGTCAGAAGTGAAAGCCTGGGGCTCAACCCCGGAATTGCTTTTGAAACTGTCAGGCTAGAGTGTCGGAGGGGTAAGCGGAATTCCTAG
f__Veillonellaceae.g__Dialister_ASV13202	Dx	SCI	-1.5942	0.478266	100	23	0.00165855	0.0338762	TACGTAGGTGGCAAGCGTTGTCCGGAATTATTGGGCGTAAAGCGCGCGCAGGCGGCCGTGCAAGTCCATCTTAAAAGCGTGGGGCTTAACCCCATGAGGGGATGGAAACTGCAGGGCTGGAGTGTCGGAGGGGAAAGTGGAATTCCTAGT
g__Coprococcus.s__eutactus_ASV15431	Dx	SCI	-1.5864	0.629551	100	22	0.0146191	0.139621	TACGTATGGTGCAAGCGTTATCCGGATTTACTGGGTGTAAAGGGTGCGTAGGTGGCAAGGCAAGTCTGAAGTGAAAATCCGGGGCTCAACCCCGGAACTGCTTTGGAAACTGTTTAGCTAGAGTACAGGAGAGGTAAGTGGAATTCCTAG
f__Ruminococcaceae.g__Oscillospira_ASV13739	Dx	SCI	-1.547	0.448852	100	23	0.00111184	0.0249264	TACGTAGGTGGCAAGCGTTGTCCGGATTTACTGGGTGTAAAGGGCGTGTAGCCGGGAAGGCAAGTCAGATGTGAAATCCACGGGCTCAACTCGTGAACTGCATTTGAAACTGTTTTTCTTGAGTATCGGAGAGGCAATCGGAATTCCTAG
f__Clostridiaceae.g__Clostridium_ASV12376	Dx	SCI	-1.5394	0.582724	100	59	0.0102806	0.110058	TACGTAGGTGACAAGCGTTGTCCGGATTTACTGGGTGTAAAGGGCGCGTAGGCGGACTGTCAAGTCAGTCGTGAAATACCGGGGCTTAACCCCGGGGCTGCGATTGAAACTGACAGCCTTGAGTATCGGAGAGGAAAGCGGAATTCCTAG
o__Clostridiales.f__Lachnospiraceae_ASV09116	Dx	SCI	-1.53843	0.639152	100	50	0.0189583	0.161628	TACGTAGGGGGCAAGCGTTATCCGGATTTACTGGGTGTAAAGGGAGCGTAGACGGCAAGGCAAGTCTGAAGTGAAAGCCCGGTGCTTAACGCCGGGACTGCTTTGGAAACTGTTTGGCTGGAGTGCCGGAGAGGTAAGCGGAATTCCTAG
f__Veillonellaceae.g__Megamonas_ASV07056	Dx	SCI	-1.52422	0.625666	100	16	0.0179628	0.156682	TACGTAGGCGGCAAGCGTTGTCCGGAATTATTGGGCGTAAAGGGAGCGCAGGCGGGAAACTAAGCGGATCTTAAAAGTGCGGGGCTCAACCCCGTGATGGGGTCCGAACTGGTTTTCTTGAGTGCAGGAGAGGAAAGCGGAATTCCCAGT
f__Ruminococcaceae.g__Oscillospira_ASV13717	Dx	SCI	-1.51917	0.48103	100	39	0.00279899	0.0459095	TACGTAGGTGGCAAGCGTTGTCCGGATTTACTGGGTGTAAAGGGCGTGCAGCCGGGTGCGCAAGTCAGATGTGAAATCTCAGGGCTCAACCCTGAAACTGCATTTGAAACTGTGCATCTTGAGTGCCGGAGAGGTAATCGGAATTCCTTG
o__Clostridiales.f__Lachnospiraceae_ASV14891	Dx	SCI	-1.51033	0.426111	100	21	0.00112326	0.0249264	TACGTATGGAGCAAGCGTTATCCGGATTTACTGGGTGTAAAGGGAGCGTAGGCGGTCCTGCAAGTCTGATGTGAAAGGCCGGGGCTCAACCCCGGGACTGCATTGGAAACTGTAGGACTAGAGTGTCGGAGGGGTAAGTGGAATTCCTAG
f__Lachnospiraceae.g__.Ruminococcus._ASV15318	Dx	SCI	-1.5069	0.435851	100	21	0.00111327	0.0249264	TACGTATGGTGCAAGCGTTATCCGGATTTACTGGGTGTAAAGGGAGCGTAGACGGAGTGGCAAGTCTGATGTGAAAACCCGGGGCTCAACCCCGGGACTGCATTGGAAACTGTCAATCTGGAGTACCGGAGAGGTAAGCGGAATTCCTAG
o__Clostridiales.f__Lachnospiraceae_ASV08984	Dx	SCI	-1.48966	0.67136	100	32	0.0300458	0.218954	TACGTAGGGGGCAAGCGTTATCCGGATTTACTGGGTGTAAAGGGAGCGTAGACGGAATGGCAAGTCTGATGTGAAAGGCCGGGGCTCAACCCCGGGACTGCATTGGAAACTGTCAATCTAGAGTACCGGAGGGGTAAGTGGAATTCCTAG
o__Clostridiales.f__Ruminococcaceae_ASV07178	Dx	SCI	-1.4395	0.474893	100	29	0.00390968	0.0589971	TACGTAGGGAGCAAGCGTTATCCGGATTTACTGGGTGTAAAGGGCGCGCAGGCGGGCCGGCAAGTTGGAAGTGAAATCTATGGGCTTAACCCATAAACTGCTTTCAAAACTGCTGGTCTTGAGTGATGGAGAGGCAGGCGGAATTCCGTG
f__Campylobacteraceae.g__Campylobacter_ASV05950	Dx	SCI	-1.42945	0.453478	100	16	0.00265189	0.0450516	TACGGAGGGTGCAAGCGTTACTCGGAATCACTGGGCGTAAAGGGTGCGTAGGTGGATTATCAAGTCTCTTGTGAAATCTAATAGCTTAACTATTAAATTGCTTGGGAAACTGATAGTCTAGAGTAGGGGAGAGGCAGATGGAACTCTTGG
f__Prevotellaceae.g__Prevotella_ASV03128	Dx	SCI	-1.4242	0.650594	100	29	0.0331632	0.236053	TACGGAAGGTCCGGGCGTTATCCGGATTTATTGGGTTTAAAGGGAGCGTAGGCCGCCAGGTAAGCGTGTTGTGAAATGTACCGGCTCAACCGGTGAATTGCAGCGCGAACTGTCTGGCTTGAGTGCACGGTAAGCAGGCGGAATTCATGG
f__Ruminococcaceae.g__Ruminococcus_ASV07554	Dx	SCI	-1.41881	0.584331	100	41	0.0178255	0.156388	TACGTAGGGAGCAAGCGTTGTCCGGATTTACTGGGTGTAAAGGGTGCGTAGGCGGATTGGCAAGTCAGAAGTGAAATCCATGGGCTTAACCCATGAACTGCTTTTGAAACTGTTAGTCTTGAGTGAAGTAGAGGTAGGCGGAATTCCCGG
f__Lachnospiraceae.g__Coprococcus_ASV15003	Dx	SCI	-1.34215	0.462922	100	37	0.00587955	0.0777477	TACGTATGGAGCAAGCGTTATCCGGATTTACTGGGTGTAAAGGGTGCGTAGGTGGCAGTGCAAGTCAGATGTGAAAGGCCGGGGCTCAACCCCGGAGCTGCATTTGAAACTGCATAGCTAGAGTACAGGAGAGGCAGGCGGAATTCCTAG
o__Clostridiales.f__Lachnospiraceae_ASV09673	Dx	SCI	-1.34033	0.411879	100	31	0.00200861	0.0390196	TACGTAGGGGGCAAGCGTTATCCGGATTTACTGGGTGTAAAGGGAGCGTAGACGGCTAAGCAAGTCAGAAGTGAAAGGCTGGGGCTCAACCCCGGGACTGCTTTTGAAACTGTTTGGCTAGAGTGCTGGAGAGGTAAGCGGAATTCCTAG
f__Prevotellaceae.g__Prevotella_ASV03432	Dx	SCI	-1.27226	0.596321	100	28	0.0354319	0.248682	TACGGAAGGTCCGGGCGTTATCCGGATTTATTGGGTTTAAAGGGAGTGTAGGCGGCCTGTTAAGCGTGTTGTGAAATGTAGATGCTCAACATCTGAACTGCAGCGCGAACTGGCTGGCTTGAGTACACGCAACGTGGGCGGAATTCATGG
f__Lachnospiraceae.g__Lachnospira_ASV14922	Dx	SCI	-1.27163	0.57258	100	42	0.0306467	0.220218	TACGTATGGAGCAAGCGTTATCCGGATTTACTGGGTGTAAAGGGAGTGTAGGTGGCATCACAAGTCAGAAGTGAAAGCCCGGGGCTCAACCCCGGGACTGCTTTTGAAACTGTGGAGCTGGAGTGCAGGAGAGGCAAGTGGAATTCCTAG
f__Lachnospiraceae.g__Coprococcus_ASV15006	Dx	SCI	-1.26249	0.31155	100	26	0.000159995	0.00638166	TACGTATGGAGCAAGCGTTATCCGGATTTACTGGGTGTAAAGGGTGCGTAGGTGGCAGTGCAAGTCAGATGTGAAAGGCCGGGGCTCAACCCCGGAGCTGCATTTGAAACTGCATAGCTGGAGTACAGGAGAGGCAGGCGGAATTCCTAG
c__Mollicutes.o__RF39_ASV10700	Dx	SCI	-1.24474	0.439018	100	12	0.00658182	0.0814688	TACGTAGGGGGCGAGCGTTATCCGGATTTATTGGGCGTAAAGCGTGTGTAGGCGGTTTATTAAGTTTAAGATTAAAGCCCGGGGCTCAACTCCGGTAAGTCTTAAAAACTGGTAGACTTGAGTACGGTAGAGGCAAACGGAATTTCTAGT
o__Clostridiales.f__Lachnospiraceae_ASV09236	Dx	SCI	-1.24027	0.388746	100	20	0.00245509	0.0430782	TACGTAGGGGGCAAGCGTTATCCGGATTTACTGGGTGTAAAGGGAGCGTAGACGGCAGCGCAAGTCTGAAGTGAAAGCCCGGGGCTCAACCCCGGAATGGCTTTGGAAACTGCGCGGCTAGAGTACCGGAGGGGTAAGCGGAATTCCTAG
o__Clostridiales.f__Lachnospiraceae_ASV10079	Dx	SCI	-1.23605	0.387928	100	26	0.00241732	0.0429146	TACGTAGGGGGCAAGCGTTATCCGGATTTACTGGGTGTAAAGGGAGCGTAGGCGGTCTGGCAAGCCAGAAGTGAAAGCCCGGGGCTTAACCCCGGGACTGCTTTTGGAACTGTTAGACTAGAGTGTCGGAGAGGTAAGTGGAATTCCTAG
f__Lachnospiraceae.g__Coprococcus_ASV10076	Dx	SCI	-1.23162	0.446547	100	29	0.00838295	0.0951118	TACGTAGGGGGCAAGCGTTATCCGGATTTACTGGGTGTAAAGGGAGCGTAGGCGGTCTGACAAGTCAGAAGTGAAAGCCCGGGGCTCAACTCCGGGACTGCTTTTGAAACTGCCGGACTAGATTGCAGGAGAGGTAAGTGGAATTCCTAG
o__Clostridiales.f__Lachnospiraceae_ASV08850	Dx	SCI	-1.21593	0.563572	100	15	0.0352478	0.248547	TACGTAGGGGGCAAGCGTTATCCGGATTTACTGGGTGTAAAGGGAGCGCAGGCGGATGGCTAAGTCTGATGTGAAAGCCCGGGGCTCAACCCCGGGACTGCATTGGAAACTGGTTATCTTGAGTGTCGGAGAGGTAAGTGGAATTCCTAG
o__Clostridiales.f__Ruminococcaceae_ASV00310	Dx	SCI	-1.20164	0.520455	100	18	0.0245264	0.190775	AACGTAGGTGGCAAGCGTTGTCCGGAATTACTGGGTGTAAAGGGAGCGCAGGCGGAAGGACAAGTTGGAAGTGAAACCCACGGGCTCAACCCGTGAACTGCTTTCAAAACTGTTTTTCTTGAGTGGTGTAGAGGTAGGCGGAATTCCCGG
f__Clostridiaceae.g__Clostridium_ASV13462	Dx	SCI	-1.19115	0.464706	100	12	0.0132913	0.131089	TACGTAGGTGGCAAGCGTTGTCCGGATTTACTGGGCGTAAAGGGAGCGTAGGCGGACTTTTAAGTGAGATGTGAAATACCCGGGCTCAACTTGGGTGCTGCATTTCAAACTGGAAGTCTAGAGTGCAGGAGAGGAGAATGGAATTCCTAG
f__Ruminococcaceae.g__Oscillospira_ASV13652	Dx	SCI	-1.14884	0.448308	100	22	0.0132651	0.131089	TACGTAGGTGGCAAGCGTTGTCCGGATTTACTGGGTGTAAAGGGCGTGCAGCCGGGCCGACAAGTCAGATGTGAAATCCCGAGGCTTAACCTCGGAACTGCATTTGAAACTGTTGGTCTTGAGTATCGGAGAGGTCATCGGAATTCCTTG
f__.Tissierellaceae..g__WAL_1855D_ASV06834	Dx	SCI	-1.13398	0.459868	100	21	0.0173795	0.153367	TACGTAAGGGGCGAGCGTTGTCCGGAATTATTGGGCGTAAAGAGTGCGTAGGCGGCAAATTAAGTCAGATGTGAAAACTAAGGGCTCAACCCATAGATTGCATCTGAAACTGATATGCTTGAGTCAAGGAGAGGAAAGTGGAATTCCTAG
f__Lachnospiraceae.g__Blautia_ASV09086	Dx	SCI	-1.12204	0.520925	100	29	0.0348272	0.246733	TACGTAGGGGGCAAGCGTTATCCGGATTTACTGGGTGTAAAGGGAGCGTAGACGGATTAGCAAGTCTGATGTGAAAGGCAGGGGCTCAACCCCTGGACTGCATTGGAAACTGCCAGTCTTGAGTGCCGGAGAGGTAAGCGGAATTCCTAG
f__Actinomycetaceae.g__Actinomyces_ASV08375	Dx	SCI	-1.06356	0.416254	100	24	0.0153414	0.14379	TACGTAGGGCGCGAGCGTTGTCCGGAATTATTGGGCGTAAAGGGCTTGTAGGCGGTTGGTCGCGTCTGCCGTGAAATCCTCTGGCTTAACTGGGGGCGTGCGGTGGGTACGGGCTGACTTGAGTGCGGTAGGGGAGACTGGAACTCCTGG
o__Clostridiales.f__Lachnospiraceae_ASV09528	Dx	SCI	-1.05017	0.336252	100	12	0.0029846	0.0474081	TACGTAGGGGGCAAGCGTTATCCGGATTTACTGGGTGTAAAGGGAGCGTAGACGGCGAGGCAAGTCTGATGTGAAAGCCTGGGGCTTAACCCCGGAACTGCATTGGAAACTGCTTTGCTGGAGTGCCGGAGAGGTAAGCGGAATTCCTAG
o__Clostridiales.f__Lachnospiraceae_ASV09172	Dx	SCI	-0.96845	0.388924	100	12	0.0157449	0.145115	TACGTAGGGGGCAAGCGTTATCCGGATTTACTGGGTGTAAAGGGAGCGTAGACGGCACAGCAAGTCTGAAGTGAAATCCCCGGGCTCAACCCGGGAACTGCTTTGGAAACTGTTGGGCTGGAGTGCTGGAGAGGCAAGCGGAATTCCTAG
f__Turicibacteraceae.g__Turicibacter_ASV14204	Dx	SCI	-0.935937	0.374931	100	19	0.0157099	0.145115	TACGTAGGTGGCGAGCGTTATCCGGAATTATTGGGCGTAAAGAGCGCGCAGGTGGTTGATTAAGTCTGATGTGAAAGCCCACGGCTTAACCGTGGAGGGTCATTGGAAACTGGTCGACTTGAGTGCAGAAGAGGGAAGTGGAATTCCATG
c__Clostridia.o__Clostridiales_ASV10819	Dx	SCI	-0.909889	0.374592	100	16	0.018551	0.159053	TACGTAGGGGGCGAGCGTTGTCCGGAATGACTGGGCGTAAAGGGCGTGTAGGCGGCCGATTAAGTGTGGAGTGAAAGTCCTGCTTTTAAGGTGGGAATTGCTTTGCAGACTGGTTGGCTTGAGTGCGGAAGAGGTAAGTGGAATTCCCAG
f__Lachnospiraceae.g__Blautia_ASV09756	Dx	SCI	-0.849924	0.36144	100	20	0.0219303	0.177918	TACGTAGGGGGCAAGCGTTATCCGGATTTACTGGGTGTAAAGGGAGCGTAGACGGCTTTGCAAGTCTGATGTGAAAGGCGGGGGCTCAACCCCTGGACTGCATTGGAAACTGTGAGGCTTGAGTGCCGGAGAGGTAAGCGGAATTCCTAG
f__Ruminococcaceae.g__Oscillospira_ASV13759	Dx	SCI	-0.822833	0.306721	100	13	0.00962822	0.106051	TACGTAGGTGGCAAGCGTTGTCCGGATTTACTGGGTGTAAAGGGCGTGTAGCCGGGAGGGCAAGTCAGATGTGAAATCCACGGGCTTAACTCGTGAACTGCATTTGAAACTACTCTTCTTGAGTATCGGAGAGGCAATCGGAATTCCTAG
o__Clostridiales.f__Lachnospiraceae_ASV09241	Dx	SCI	-0.798757	0.335028	100	14	0.0215075	0.177918	TACGTAGGGGGCAAGCGTTATCCGGATTTACTGGGTGTAAAGGGAGCGTAGACGGCAGCGCAAGTCTGAAGTGAAAGCCCGGGGCTCAACCCCGGAATGGCTTTGGAAACTGTGCGGCTAGAGTACCGGAGGGGTAAGCGGAATTCCTAG
o__Clostridiales.f__Lachnospiraceae_ASV09133	Dx	SCI	-0.765451	0.322304	100	15	0.0216303	0.177918	TACGTAGGGGGCAAGCGTTATCCGGATTTACTGGGTGTAAAGGGAGCGTAGACGGCAAGGCAAGTCTGATGTGAAAGGCTGGGGCTCAACCCCGGGACTGCATTGGAAACTGTCCTGCTGGAGTGCCGGAGAGGTAAGCGGAATTCCTAG
c__Clostridia.o__Clostridiales_ASV08574	Dx	SCI	-0.737424	0.232289	100	17	0.00201692	0.0390196	TACGTAGGGGGCAAGCGTTATCCGGAATTACTGGGTGTAAAGGGAGCGTAGGCGGCATGGTAAGTAAGATGTGAAAGCCCGAGGCTTAACCTCGAGGATTGCATTTTAAACTATCAAGCTAGAGTACAGGAGAGGAAAGCGGAATTCCTA
c__Clostridia.o__Clostridiales_ASV06998	Dx	SCI	-0.730892	0.296845	100	11	0.0172177	0.152833	TACGTAGGATGCAAGCGTTATCCGGAATGACTGGGCGTAAAGGGTGCGTAGGTGGTTTGTCAAGTTGGCAGCGTAATTCCGTGGCTTAACCGCGGAACTACTGCCAAAACTGATAGGCTTGAGTGCGGCAGGGGTATGTGGAATTCCTAG
o__Clostridiales.f__.Mogibacteriaceae._ASV08644	Dx	SCI	-0.698357	0.218589	100	11	0.00228872	0.0426144	TACGTAGGGGGCAAGCGTTATCCGGAATTATTGGGCGTAAAGAGTACGTAGGTGGTTACCTAAGCACGAGGTATAAGGCAATGGCTTAACCATTGTTCGCCTTGTGAACTGGGCTACTTGAGTGCAGGAGAGGAAAGCGGAATTCCTAGT
f__Ruminococcaceae.g__Oscillospira_ASV07210	Dx	SCI	-0.628638	0.273195	100	11	0.0250077	0.191556	TACGTAGGGAGCAAGCGTTATCCGGATTTACTGGGTGTAAAGGGCGTGTAGGCGGGACTGCAAGTCAGATGTGAAAACTATGGGCTCAACTCATAGCCTGCATTTGAAACTGTAGTTCTTGAGTGCTGGAGAGGCAAATGGAACTCCTAG
c__Clostridia.o__Clostridiales_ASV10810	Dx	SCI	-0.626959	0.270157	100	12	0.0253776	0.193408	TACGTAGGGGGCGAGCGTTGTCCGGAATGACTGGGCGTAAAGGGCGTGTAGGCGGCCGACTAAGTCTGATGTGAAATACCCGCTTTTAAGGTGGGTCGTGCATTGGAAACTGGATGGCTAGAGTGCGGAAGAGGTAAGTGGAATTCCCAG
f__Coriobacteriaceae.g__Adlercreutzia_ASV00565	Dx	SCI	0.549762	0.237983	100	11	0.0238994	0.187656	CACGTAGGGGGCGAGCGTTATCCGGATTCATTGGGCGTAAAGCGCGCGTAGGCGGCCGCTCAAGCGGGACCTCTAATCCCGGGGCTCAACCCCGGGCCGGGTCCCGAACTGGGCGGCTCGAGTCAGGTAGAGGCAGGCGGAATTCCCGGT
o__Clostridiales.f__Ruminococcaceae_ASV12599	Dx	SCI	0.605264	0.273435	100	11	0.029759	0.217992	TACGTAGGTGGCAAGCGTTATCCGGATTTACTGGGTGTAAAGGGCGAGTAGGCGGGCATACAAGTCAGATGTGAAATGTGGGGGCTTAACTCCCAAGCTGCATTTGAAACTGTAAGTCTTGAGTGATGGAGAGGCAGGCGGAATTCCCGG
f__Ruminococcaceae.g__Oscillospira_ASV13790	Dx	SCI	0.686726	0.293958	100	18	0.0220549	0.177972	TACGTAGGTGGCAAGCGTTGTCCGGATTTACTGGGTGTAAAGGGCGTGTAGCCGGGTCGGCAAGTCAGATGTGAAATCTGGAGGCTCAACCTCCAAACTGCATTTGAAACTGTTGATCTTGAGTATCGGAGAGGTAATCGGAATTCCTAG
o__Clostridiales.f__Ruminococcaceae_ASV00341	Dx	SCI	0.75349	0.312446	100	16	0.0182217	0.157383	AACGTAGGTGGCAAGCGTTGTCCGGAATTACTGGGTGTAAAGGGAGCGCAGGCGGGTCGGCAAGTTGGAGGTGAAAGCTGTGGGCTCAACTCACAAACTGCCTTCAAAACTGCCGGTCTTGAGTGGTGTAGAGGTAGGCGGAATTCCCGG
o__Clostridiales.f__Ruminococcaceae_ASV16774	Dx	SCI	0.757764	0.278556	100	14	0.00819378	0.0943849	CACGTAGGGTGCAAGCGTTGTCCGGAATTACTGGGTGTAAAGGGAGCGCAGGCGGATTGGCAAGTTGGGAGTGAAATCTATGGGCTCAACCCATAAATTGCTTTCAAAACTGTCAGTCTTGAGTGGTGTAGAGGTAGGCGGAATTCCCGG
g__.Eubacterium..s__dolichum_ASV12429	Dx	SCI	0.764818	0.25973	100	13	0.00405562	0.0604287	TACGTAGGTGGCAAGCGTTATCCGGAATCATTGGGCGTAAAGGGTGCGTAGGTGGCGTACTAAGTCTGTAGTAAAAGGCAATGGCTCAACCATTGTAAGCTATGGAAACTGGTATGCTGGAGTGCAGAAGAGGGCGATGGAATTCCATGT
o__Bacteroidales.f__S24.7_ASV04673	Dx	SCI	0.781334	0.263852	100	24	0.00431247	0.0625723	TACGGAGGATGCGAGCGTTATCCGGATTTATTGGGTTTAAAGGGTGCGCAGGCGGTCTGTTAAGTCAGCGGTCAAAGCCCGGGGCTCAACCCCGGCCCGCCGTTGAAACTGGCAGTCTCGAGTTGGAGAGAAGTATGCGGAATGCGCGGT
f__Ruminococcaceae.g__Anaerotruncus_ASV07934	Dx	SCI	0.790028	0.320918	100	14	0.0163755	0.148668	TACGTAGGGAGCGAGCGTTGTCCGGAATTACTGGGTGTAAAGGGAGCGTAGGCGGGATGCCAAGTAGAATGTTAAATCCATCGGCTCAACTGGTGGCAGCGTTCTAAACTGGCGTTCTTGAGTGAGGTAGAGGCAGGCGGAATTCCTAGT
f__Enterobacteriaceae.g__Proteus_ASV05708	Dx	SCI	0.823972	0.341833	100	13	0.0182518	0.157383	TACGGAGGGTGCAAGCGTTAATCGGAATTACTGGGCGTAAAGCGCACGCAGGCGGTCAATTAAGTCAGATGTGAAAGCCCCGAGCTTAACTTGGGAATTGCATCTGAAACTGGTTGGCTAGAGTCTTGTAGAGGGGGGTAGAATTCCATG
f__Eubacteriaceae.g__Pseudoramibacter_Eubacterium_ASV08408	Dx	SCI	0.874634	0.334804	100	15	0.010884	0.114056	TACGTAGGGGACAAGCGTTGTCCGGAATGACTGGGCGTAAAGGGCGCGTAGGCGGTCTATTAAGTCTGATGTGAAAGGTACCGGCTCAACCGGTGAAGTGCATTGGAAACTGGTAGACTTGAGTATTGGAGAGGCAAGTGGAATTCCTAG
o__Clostridiales.f__Lachnospiraceae_ASV09836	Dx	SCI	0.878245	0.337127	100	16	0.0111842	0.115596	TACGTAGGGGGCAAGCGTTATCCGGATTTACTGGGTGTAAAGGGAGCGTAGACGGTATTGCAAGTCTGAAGTGAAATCCCGGGGCTCAACCCCGGAGCTGCTTTGGAAACTGTAAAACTAGAGTGCTGGAGAGGTAAGCGGAATTCCTAG
o__Clostridiales.f__Ruminococcaceae_ASV07939	Dx	SCI	0.89783	0.346193	100	27	0.0114029	0.117054	TACGTAGGGAGCGAGCGTTGTCCGGAATTACTGGGTGTAAAGGGAGCGTAGGCGGGATGGCAAGTTGGATGTTTAAACTAACGGCTCAACTGTTAGGTGCATCCAAAACTGCTGTTCTTGAGTGAAGTAGAGGCAGGCGGAATTCCTAGT
f__Ruminococcaceae.g__Oscillospira_ASV07217	Dx	SCI	0.928766	0.389825	100	13	0.0196859	0.166887	TACGTAGGGAGCAAGCGTTATCCGGATTTACTGGGTGTAAAGGGCGTGTAGGCGGGATTGTAAGTCAGATGTGAAAACCAGGGGCTCAACCTCTGGCCTGCATTTGAAACTGCAGTTCTTGAGTACTGGAGAGGCAGACGGAATTCCTAG
g__Coprobacillus.s__cateniformis_ASV14083	Dx	SCI	0.936208	0.366186	100	14	0.0131873	0.131089	TACGTAGGTGGCGAGCGTTATCCGGAATCATTGGGCGTAAAGAGGGAGCAGGCGGCAATAGAGGTCTGCGGTGAAAGCCTGAAGCTAAACTTCAGTAAGCCGTGGAAACCAAATAGCTAGAGTGCAGTAGAGGATCGTGGAATTCCATGT
c__Clostridia.o__Clostridiales_ASV08573	Dx	SCI	0.945022	0.375193	100	12	0.0146152	0.139621	TACGTAGGGGGCAAGCGTTATCCGGAATTACTGGGTGTAAAGGGAGCGTAGGCGGCATGGTAAGCCAGATGTGAAAGCCTTGGGCTTAACCCGAGGATTGCATTTGGAACTATCAAGCTAGAGTACAGGAGAGGAAAGCGGAATTCCTAG
f__Veillonellaceae.g__Megasphaera_ASV13374	Dx	SCI	0.994187	0.433511	100	15	0.0248136	0.191039	TACGTAGGTGGCAAGCGTTGTCCGGAATTATTGGGCGTAAAGGGCGCGCAGGCGGCATCGCAAGTCGGTCTTAAAAGTGCGGGGCTTAACCCCGTGAGGGGACCGAAACTGTGAAGCTCGAGTGTCGGAGAGGAAAGCGGAATTCCTAGT
o__Clostridiales.f__Ruminococcaceae_ASV07185	Dx	SCI	1.05088	0.449043	100	17	0.0218779	0.177918	TACGTAGGGAGCAAGCGTTATCCGGATTTACTGGGTGTAAAGGGCGCGCAGGCGGGCCGGCAAGTTGGGAGTGAAATCCCGGGGCTTAACCCCGGAACTGCTTTCAAAACTGCTGGTCTTGAGTGATGGAGAGGCAGGCGGAATTCCGTG
f__Lachnospiraceae.g__Dorea_ASV09726	Dx	SCI	1.10317	0.450044	100	23	0.0168364	0.150332	TACGTAGGGGGCAAGCGTTATCCGGATTTACTGGGTGTAAAGGGAGCGTAGACGGCTGTGCAAGTCTGGAGTGAAAGCCCGGGGCTCAACCCCGGGACTGCTTTGGAAACTGTACGGCTGGAGTGCTGGAGAGGCAAGCGGAATTCCTAG
f__Lachnospiraceae.g__Dorea_ASV09941	Dx	SCI	1.15562	0.343677	100	25	0.00122538	0.0267985	TACGTAGGGGGCAAGCGTTATCCGGATTTACTGGGTGTAAAGGGAGCGTAGACGGTTATGTAAGTCTGATGTGAAAACCCGGGGCTCAACCCCGGGACTGCATTGGAAACTATGTAACTAGAGTGTCGGAGAGGTAAGTGGAATTCCTAG
g__Lactobacillus.s__helveticus_ASV13924	Dx	SCI	1.17233	0.416413	100	25	0.00636051	0.0808226	TACGTAGGTGGCAAGCGTTGTCCGGATTTATTGGGCGTAAAGCGAGCGCAGGCGGAAGAATAAGTCTGATGTGAAAGCCCTCGGCTTAACCGAGGAACTGCATCGGAAACTGTTTTTCTTGAGTGCAGAAGAGGAGAGTGGAACTCCATG
o__Enterobacteriales.f__Enterobacteriaceae_ASV05718	Dx	SCI	1.23053	0.528007	100	27	0.0218718	0.177918	TACGGAGGGTGCAAGCGTTAATCGGAATTACTGGGCGTAAAGCGCACGCAGGCGGTCTGTCAAGTCGGATGTGAAATCCCCGGGCTCAACCTGGGAACTGCATCCGAAACTGGCAGGCTAGAGTCTTGTAGAGGGGGGTAGAATTCCAGG
o__Clostridiales.f__Lachnospiraceae_ASV09338	Dx	SCI	1.2692	0.45086	100	19	0.00642009	0.0808226	TACGTAGGGGGCAAGCGTTATCCGGATTTACTGGGTGTAAAGGGAGCGTAGACGGCATGACAAGCCAGATGTGAAAACCCAGGGCTCAACCCTGGGACTGCATTTGGAACTGCCAGGCTGGAGTGCAGGAGAGGTAAGCGGAATTCCTAG
f__Lachnospiraceae.g__Dorea_ASV09765	Dx	SCI	1.29339	0.581382	100	20	0.0293805	0.216269	TACGTAGGGGGCAAGCGTTATCCGGATTTACTGGGTGTAAAGGGAGCGTAGACGGGATAGCAAGTCTGAAGTGAAAGCCCGGGGCTCAACCCCGGGACTGCTTTGGAAACTGTTGACCTGGAGTGCTGGAGAGGCAAGTGGAATTCCTAG
f__.Odoribacteraceae..g__Odoribacter_ASV04876	Dx	SCI	1.33655	0.518391	100	17	0.0121169	0.122714	TACGGAGGATGCGAGCGTTATCCGGATTTATTGGGTTTAAAGGGTGCGTAGGCGGCTTTATAAGTTAGTGGTAAAATTTCGGAGCTTCACTCCGGTCCGCCATTAAAACTGTAGAGCTAGAGAATGGACGAGGTAGGCGGAATAAGTTAA
f__Ruminococcaceae.g__Oscillospira_ASV14297	Dx	SCI	1.42231	0.536304	100	45	0.0101329	0.110004	TACGTAGGTGGCGAGCGTTATCCGGATTTACTGGGTGTAAAGGGCGTGTAGGCGGGACTGCAAGTCAGATGTGAAAACCATGGGCTCAACCTGTGGCCTGCATTTGAAACTGTAGTTCTTGAGTACTGGAGAGGCAGACGGAATTCCTAG
f__.Paraprevotellaceae..g__.Prevotella._ASV03380	Dx	SCI	1.4406	0.516101	100	25	0.00687633	0.0841625	TACGGAAGGTCCGGGCGTTATCCGGATTTATTGGGTTTAAAGGGAGCGTAGGCGGGCCGTTAAGTCAGTTGTGAAAGTTCGGGGCTCAACCCCGGAATTGCAGTTGAAACTGCCGGTCTTGAGTACACGCAGGGAAGCCTGAATTCATGG
g__Clostridium.s__aldenense_ASV09503	Dx	SCI	1.47768	0.410859	100	25	0.000602932	0.0171665	TACGTAGGGGGCAAGCGTTATCCGGATTTACTGGGTGTAAAGGGAGCGTAGACGGCGACGCAAGTCTGGAGTGAAAGCCCGGGGCCCAACCCCGGGACTGCTTTGGAAACTGTGCTGCTGGAGTGCAGGAGAGGTAAGTGGAATTCCTAG
g__Clostridium.s__lavalense_ASV09372	Dx	SCI	1.56211	0.506912	100	30	0.0029141	0.0469356	TACGTAGGGGGCAAGCGTTATCCGGATTTACTGGGTGTAAAGGGAGCGTAGACGGCATGGCAAGTCTGAAGTGAAAACCCAGGGCTCAACCCTGGGACTGCTTTGGAAACTGTCAAGCTAGAGTGCAGGAGAGGTAAGTGGAATTCCTAG
g__Faecalibacterium.s__prausnitzii_ASV16778	Dx	SCI	1.59241	0.511802	100	21	0.00267668	0.0450516	CACGTAGGTCACAAGCGTTGTCCGGAATTACTGGGTGTAAAGGGAGCGCAGGCGGGAAGACAAGTTGGAAGTGAAATCTATGGGCTCAACCCATAAACTGCTTTCAAAACTGTTTTTCTTGAGTAGTGCAGAGGTAGGCGGAATTCCCGG
o__Clostridiales.f__Ruminococcaceae_ASV00331	Dx	SCI	1.63551	0.645991	100	33	0.0140492	0.135899	AACGTAGGTGGCAAGCGTTGTCCGGAATTACTGGGTGTAAAGGGAGCGCAGGCGGGAGAGCAAGTTGGGAGTGAAATCTGTGGGCTCAACCCACAAATTGCTTTCAAAACTGTTTTTCTTGAGTGGTGTAGAGGTAGGCGGAATTCCCGG
f__Ruminococcaceae.g__Oscillospira_ASV12720	Dx	SCI	1.65553	0.50651	100	25	0.00166458	0.0338762	TACGTAGGTGGCAAGCGTTATCCGGATTTACTGGGTGTAAAGGGCGTGTAGGCGGGATTGCAAGTCAGATGTGAAAACCACGGGCTCAACCTGTGGCCTGCATTTGAAACTGCAGTTCTTGAGTACTGGAGAGGCAGACGGAATTCCTAG
c__Clostridia.o__Clostridiales_ASV10351	Dx	SCI	1.72883	0.612401	100	34	0.0060761	0.0790416	TACGTAGGGGGCAAGCGTTGTCCGGAATGATTGGGCGTAAAGGGCGCGTAGGCGGCCTGGTAAGTTTGAAGTGAAAGTCCTTCTTTTAAGGAGGGAACTGCTTTGAAAACTGTCGGGCTTGAGTGCAGGAGAGGTAAGCGGAATTCCCGG
g__.Ruminococcus..s__gnavus_ASV09533	Dx	SCI	1.74348	0.548637	100	22	0.00220883	0.0416641	TACGTAGGGGGCAAGCGTTATCCGGATTTACTGGGTGTAAAGGGAGCGTAGACGGCGATGCAAGCCAGATGTGAAAGCCCGGGGCTCAACCCCGGGACTGCATTTGGAACTGCGTGGCTGGAGTGTCGGAGAGGCAGGCGGAATTCCTAG
f__Ruminococcaceae.g__Oscillospira_ASV12694	Dx	SCI	1.76546	0.596514	100	31	0.00420296	0.0615754	TACGTAGGTGGCAAGCGTTATCCGGATTTACTGGGTGTAAAGGGCGTGTAGGCGGGAGTGCAAGTCAGATGTGAAAACTATGGGCTCAACCCATAGCCTGCATTTGAAACTGTACTTCTTGAGTGATGGAGAGGCAGGCGGAATTCCCTG
f__Ruminococcaceae.g__Ruminococcus_ASV08171	Dx	SCI	1.8004	0.613757	100	44	0.00464173	0.0655814	TACGTAGGGAGCGAGCGTTGTCCGGATTTACTGGGTGTAAAGGGTGCGTAGGCGGGCTGTCAAGTCAGATGTGAAATACCGGGGCTCAACTCCGGGGCTGCATTTGAAACTGATGGTCTTGAGTGAAGTAGAGGCAGGCGGAATTCCTAG
f__Ruminococcaceae.g__Oscillospira_ASV12634	Dx	SCI	1.81917	0.618808	100	72	0.00465024	0.0655814	TACGTAGGTGGCAAGCGTTATCCGGATTTACTGGGTGTAAAGGGCGTGTAGGCGGGAAGGCAAGTCAGATGTGAAAACTATGGGCTCAACCCATAGCCTGCATTTGAAACTGTTTTTCTTGAGTGCTGGAGAGGCAATCGGAATTCCGTG
g__Clostridium.s__ramosum_ASV12509	Dx	SCI	1.8315	0.529116	100	25	0.000894121	0.0214191	TACGTAGGTGGCAAGCGTTATCCGGAATTATTGGGCGTAAAGAGGGAGCAGGCGGCAGCAAGGGTCTGTGGTGAAAGCCTGAAGCTTAACTTCAGTAAGCCATAGAAACCAGGCAGCTAGAGTGCAGGAGAGGATCGTGGAATTCCATGT
f__Bacteroidaceae.g__Bacteroides_ASV03998	Dx	SCI	1.92355	0.869167	100	50	0.0305965	0.220218	TACGGAGGATCCGAGCGTTATCCGGATTTATTGGGTTTAAAGGGAGCGTAGGCGGACTATTAAGTCAGCTGTGAAAGTTTGCGGCTCAACCGTAAAATTGCAGTTGATACTGGTCGTCTTGAGTGCAGTAGAGGTAGGCGGAATTCGTGG
g__Parabacteroides.s__distasonis_ASV04233	Dx	SCI	1.95464	0.643573	100	92	0.00373103	0.0571414	TACGGAGGATCCGAGCGTTATCCGGATTTATTGGGTTTAAAGGGTGCGTAGGCGGCCTTTTAAGTCAGCGGTGAAAGTCTGTGGCTCAACCATAGAATTGCCGTTGAAACTGGGGGGCTTGAGTATGTTTGAGGCAGGCGGAATGCGTGG
o__Clostridiales.f__Lachnospiraceae_ASV09344	Dx	SCI	1.9803	0.671091	100	39	0.00454329	0.0652935	TACGTAGGGGGCAAGCGTTATCCGGATTTACTGGGTGTAAAGGGAGCGTAGACGGCATGGCAAGCCAGATGTGAAAACCCAGGGCTCAACCTTGGGATTGCATTTGGAACTGCCAGGCTGGAGTGCAGGAGAGGTAAGCGGAATTCCTAG
o__Enterobacteriales.f__Enterobacteriaceae_ASV05780	Dx	SCI	2.08873	0.677996	100	96	0.00306212	0.0476365	TACGGAGGGTGCAAGCGTTAATCGGAATTACTGGGCGTAAAGCGCACGCAGGCGGTTTGTTAAGTCAGATGTGAAATCCCCGGGCTCAACCTGGGAACTGCATCTGATACTGGCAAGCTTGAGTCTCGTAGAGGGGGGTAGAATTCCAGG
f__Ruminococcaceae.g__Oscillospira_ASV13659	Dx	SCI	2.26787	0.712755	100	84	0.00268697	0.0450516	TACGTAGGTGGCAAGCGTTGTCCGGATTTACTGGGTGTAAAGGGCGTGCAGCCGGGCCGGCAAGTCAGATGTGAAATCTGGAGGCTTAACCTCCAAACTGCATTTGAAACTGTAGGTCTTGAGTACCGGAGAGGTTATCGGAATTCCTTG
g__.Ruminococcus..s__gnavus_ASV09357	Dx	SCI	2.3789	0.720905	100	45	0.00159004	0.0337939	TACGTAGGGGGCAAGCGTTATCCGGATTTACTGGGTGTAAAGGGAGCGTAGACGGCATGGCAAGCCAGATGTGAAAGCCCGGGGCTCAACCCCGGGACTGCATTTGGAACTGTCAGGCTAGAGTGTCGGAGAGGAAAGCGGAATTCCTAG
g__Clostridium.s__symbiosum_ASV09780	Dx	SCI	2.46492	0.613426	100	28	0.000160704	0.00638166	TACGTAGGGGGCAAGCGTTATCCGGATTTACTGGGTGTAAAGGGAGCGTAGACGGTAAAGCAAGTCTGAAGTGAAAGCCCGCGGCTCAACTGCGGGACTGCTTTGGAAACTGTTTAACTGGAGTGTCGGAGAGGTAAGTGGAATTCCTAG
o__Clostridiales.f__Ruminococcaceae_ASV13526	Dx	SCI	2.46587	0.638293	100	36	0.000252126	0.00905853	TACGTAGGTGGCAAGCGTTGTCCGGATTTACTGGGTGTAAAGGGCGCGTAGGCGGAGAGACAAGTCAGATGTGAAATCTATGGGCTTAACCCATAAACTGCATTTGAAACTATCTCCCTTGAGTGATGGAGAGGCAAGCGGAATTCCTAG
o__Clostridiales.f__Ruminococcaceae_ASV00145	Dx	SCI	2.60733	0.662903	100	86	0.000288631	0.0101289	AACGTAGGGTGCAAGCGTTGTCCGGAATTACTGGGTGTAAAGGGAGCGCAGGCGGATTGGCAAGTTGGGAGTGAAATCTATGGGCTCAACCCATAAATTGCTTTCAAAACTGTCAGTCTTGAGTGGTGTAGAGGTAGGCGGAATTCCCGG
g__Bacteroides.s__fragilis_ASV04119	Dx	SCI	2.64885	0.939231	100	47	0.00642725	0.0808226	TACGGAGGATCCGAGCGTTATCCGGATTTATTGGGTTTAAAGGGAGCGTAGGTGGACTGGTAAGTCAGTTGTGAAAGTTTGCGGCTCAACCGTAAAATTGCAGTTGATACTGTCAGTCTTGAGTACAGTAGAGGTGGGCGGAATTCGTGG
o__Enterobacteriales.f__Enterobacteriaceae_ASV05726	Dx	SCI	2.75129	0.777306	100	68	0.000703146	0.0192918	TACGGAGGGTGCAAGCGTTAATCGGAATTACTGGGCGTAAAGCGCACGCAGGCGGTCTGTCAAGTCGGATGTGAAATCCCCGGGCTCAACCTGGGAACTGCATTCGAAACTGGCAGGCTAGAGTCTTGTAGAGGGGGGTAGAATTCCAGG
f__Ruminococcaceae.g__Oscillospira_ASV12659	Dx	SCI	2.823	0.701141	100	40	0.00014717	0.00634511	TACGTAGGTGGCAAGCGTTATCCGGATTTACTGGGTGTAAAGGGCGTGTAGGCGGGACTGCAAGTCAGATGTGAAAACTATGGGCTCAACCCATAGCCTGCATTTGAAACTGTAGTTCTTGAGTGTCGGAGAGGCAATCGGAATTCCGTG
g__Clostridium.s__hathewayi_ASV09962	Dx	SCI	2.84294	0.681372	100	31	8.78064e-05	0.00441666	TACGTAGGGGGCAAGCGTTATCCGGATTTACTGGGTGTAAAGGGAGCGTAGACGGTTTAGCAAGTCTGAAGTGAAAGCCCGGGGCTCAACCCCGGTACTGCTTTGGAAACTGTTAGACTTGAGTGCAGGAGAGGTAAGTGGAATTCCTAG
g__Clostridium.s__hathewayi_ASV09927	Dx	SCI	3.01057	0.631643	100	33	1.07873e-05	0.000957535	TACGTAGGGGGCAAGCGTTATCCGGATTTACTGGGTGTAAAGGGAGCGTAGACGGTTAAGCAAGTCTGAAGTGAAAGCCCGGGGCTCAACCCCGGTACTGCTTTGGAAACTGTTTGACTTGAGTGCAGGAGAGGTAAGTGGAATTCCTAG
f__Ruminococcaceae.g__Oscillospira_ASV12734	Dx	SCI	3.50446	0.597447	100	78	2.05486e-07	4.52854e-05	TACGTAGGTGGCAAGCGTTATCCGGATTTACTGGGTGTAAAGGGCGTGTAGGCGGGATTGCAAGTCAGATGTGAAAACTGGGGGCTCAACCTCCAGCCTGCATTTGAAACTGTAGTTCTTGAGTGCTGGAGAGGCAATCGGAATTCCGTG
f__Lachnospiraceae.g__Clostridium_ASV09450	Dx	SCI	4.11413	0.751694	100	48	6.39304e-07	9.64709e-05	TACGTAGGGGGCAAGCGTTATCCGGATTTACTGGGTGTAAAGGGAGCGTAGACGGCGAAGCAAGTCTGAAGTGAAAACCCAGGGCTCAACCCTGGGACTGCTTTGGAAACTGTTTTGCTAGAGTGTCGGAGAGGTAAGTGGAATTCCTAG
g__.Ruminococcus..s__torques_ASV15337	Dx	SCI	4.35495	0.682328	100	75	2.29199e-08	1.7293e-05	TACGTATGGTGCAAGCGTTATCCGGATTTACTGGGTGTAAAGGGAGCGTAGACGGATGGGCAAGTCTGATGTGAAAACCCGGGGCTCAACCCCGGGACTGCATTGGAAACTGTTCATCTAGAGTGCTGGAGAGGTAAGTGGAATTCCTAG
c__Clostridia.o__Clostridiales_ASV10280	gender	m	-5.25987	1.66268	100	33	0.00254691	0.0441757	TACGTAGGGGGCAAGCGTTGTCCGGAATAATTGGGCGTAAAGGGCGCGTAGGCGGCTCGGTAAGTCTGGAGTGAAAGTCCTGCTTTTAAGGTGGGAATTGCTTTGGATACTGTCGGGCTTGAGTGCAGGAGAGGTTAGTGGAATTCCCAG
f__Lachnospiraceae.g__Lachnospira_ASV14988	gender	m	-4.54797	1.47134	100	26	0.00302487	0.0475472	TACGTATGGAGCAAGCGTTATCCGGATTTACTGGGTGTAAAGGGAGTGTAGGTGGTATCACAAGTCAGAAGTGAAAGCCCGGGGCTCAACCCCGGGACTGCTTTTGAAACTGTGGAACTGGAGTGCAGGAGAGGTAAGTGGAATTCCTAG
c__Clostridia.o__Clostridiales_ASV07771	gender	m	-4.18641	1.1885	100	17	0.000771519	0.0194277	TACGTAGGGAGCGAGCGTTATCCGGATTTATTGGGTGTAAAGGGTGCGTAGACGGGAAGTCAAGTTAGTTGTGAAATCCCTCGGCTTAACTGAGGAACTGCAACTAAAACTGATTTTCTTGAGTACTGGAGAGGAAAGTGGAATTCCTAG
g__Alistipes.s__finegoldii_ASV03796	gender	m	-3.72504	1.49489	100	40	0.0151891	0.143252	TACGGAGGATCCAAGCGTTATCCGGATTTATTGGGTTTAAAGGGTGCGTAGGCGGTTTGATAAGTTAGAGGTGAAATACCGGGGCTCAACTCCGGAACTGCCTCTAATACTGTTGAACTAGAGAGTAGTTGCGGTAGGCGGAATGTATGG
f__Ruminococcaceae.g__Ruminococcus_ASV13064	gender	m	-3.67412	1.6372	100	48	0.0280812	0.207718	TACGTAGGTGGCAAGCGTTGTCCGGAATTACTGGGTGTAAAGGGAGTGTAGGCGGGATATCAAGTCAGAAGTGAAAATTACGGGCTCAACTCGTAACCTGCTTTTGAAACTGACATTCTTGAGTGAAGTAGAGGCAAGCGGAATTCCTAG
c__Clostridia.o__Clostridiales_ASV15397	gender	m	-3.6561	1.12814	100	41	0.00198967	0.0390196	TACGTATGGTGCAAGCGTTATCCGGATTTACTGGGTGTAAAGGGAGCGTAGGTGGCAAGGCAAGCCAGAAGTGAAAACCCGGGGCTCAACCGCGGGATTGCTTTTGGAACTGTCATGCTAGAGTGCAGGAGGGGTGAGCGGAATTCCTAG
o__Clostridiales.f__Ruminococcaceae_ASV13561	gender	m	-3.39794	1.23959	100	13	0.00730171	0.0867581	TACGTAGGTGGCAAGCGTTGTCCGGATTTACTGGGTGTAAAGGGCGCGTAGGCGGGGAGACAAGTCAGATGTGAAATCTATGGGCTTAACCCATAAACTGCATTTGAAACTATTTCTCTTGAGTGATGGAGAGGCAAGCGGAATTCCTAG
g__Bacteroides.s__ovatus_ASV04137	gender	m	-3.19132	0.772277	100	12	7.90627e-05	0.00423983	TACGGAGGATCCGAGCGTTATCCGGATTTATTGGGTTTAAAGGGAGCGTAGGTGGATTGTTAAGTCAGTTGTGAAAGTTTGCGGCTCAACCGTAAAATTGCAGTTGAAACTGGGAGTCTTGAGTACAGTAGAGGTGGGCGGAATTCGTGG
o__Clostridiales.f__Lachnospiraceae_ASV09875	gender	m	-3.17222	1.13995	100	19	0.00658661	0.0814688	TACGTAGGGGGCAAGCGTTATCCGGATTTACTGGGTGTAAAGGGAGCGTAGACGGTGAGGCAAGTCTGAAGTGAAATGCCGGGGCTCAACCCCGGAACTGCTTTGGAAACTGTCTGACTAGAGTGCAGGAGAGGTAAGTGGAATTCCTAG
o__Clostridiales.f__Lachnospiraceae_ASV09925	gender	m	-3.11948	1.13617	100	25	0.00759115	0.0894925	TACGTAGGGGGCAAGCGTTATCCGGATTTACTGGGTGTAAAGGGAGCGTAGACGGTTAAGCAAGTCAGAAGTGAAAGGCTGGGGCTCAACCCCGGGACTGCTTTTGAAACTGTTTAACTAGAGTGCTGGAGAGGTAAGCGGAATTCCTAG
c__Clostridia.o__Clostridiales_ASV10349	gender	m	-2.9578	1.12805	100	18	0.0102837	0.110058	TACGTAGGGGGCAAGCGTTGTCCGGAATGATTGGGCGTAAAGGGCGCGTAGGCGGCCTGATAAGTTTGAAGTGAAAGTCCTTCTTTTAAGGAGGGAACTGCTTTGAAAACTGTCGGGCTTGAGTGCAGGAGAGGTAAGCGGAATTCCCGG
o__Clostridiales.f__Ruminococcaceae_ASV13027	gender	m	-2.92473	0.947589	100	13	0.00273941	0.045426	TACGTAGGTGGCAAGCGTTGTCCGGAATTACTGGGTGTAAAGGGAGCGTAGGCGGGATGCCAAGTCAGCTGTGAAAACTATGGGCTTAACTTGTAGACTGCAGTTGAAACTGGTATTCTTGAGTGAAGTAGAGGTTGGCGGAATTCCGAG
o__Clostridiales.f__Lachnospiraceae_ASV09564	gender	m	-2.80214	1.13309	100	32	0.0162888	0.148668	TACGTAGGGGGCAAGCGTTATCCGGATTTACTGGGTGTAAAGGGAGCGTAGACGGCGATGCAAGTCTGAAGTGAAATACCCGGGCTCAACCTGGGAACTGCTTTGGAAACTGTATGGCTAGAGTGCTGGAGAGGTAAGCGGAATTCCTAG
o__Bacteroidales.f__Rikenellaceae_ASV05117	gender	m	-2.68994	1.03048	100	35	0.0110296	0.114784	TACGGAGGATTCAAGCGTTATCCGGATTTATTGGGTTTAAAGGGTGCGTAGGCGGTTTGATAAGTTAGAGGTGAAATACCGGTGCTTAACACCGGAACTGCCTCTAATACTGTTGAGCTAGAGAGTAGTTGCGGTAGGCGGAATGTATGG
o__Clostridiales.f__Lachnospiraceae_ASV08865	gender	m	-2.67662	1.14531	100	45	0.0219	0.177918	TACGTAGGGGGCAAGCGTTATCCGGATTTACTGGGTGTAAAGGGAGCGCAGGCGGCATGATAAGTCTGATGTGAAAACCCAAGGCTCAACCATGGGACTGCATTGGAAACTGTCGTGCTGGAGTGTCGGAGAGGTAAGCGGAATTCCTAG
o__Clostridiales.f__Lachnospiraceae_ASV09673	gender	m	-2.54832	0.919894	100	31	0.00691594	0.0841625	TACGTAGGGGGCAAGCGTTATCCGGATTTACTGGGTGTAAAGGGAGCGTAGACGGCTAAGCAAGTCAGAAGTGAAAGGCTGGGGCTCAACCCCGGGACTGCTTTTGAAACTGTTTGGCTAGAGTGCTGGAGAGGTAAGCGGAATTCCTAG
o__Bacteroidales.f__.Barnesiellaceae._ASV02744	gender	m	-2.39406	1.0627	100	18	0.0275063	0.206502	TACGGAAGATGCGAGCGTTATCCGGATTTATTGGGTTTAAAGGGTGCGTAGGCGGAAGGATAAGTCAGCGGTGAAATGCTTCAGCTCAACTGGAGAATTGCCGATGAAACTGTTTTTCTAGAGTATAAAAGAGGTATGCGGAATGCGTGG
o__Clostridiales.f__Lachnospiraceae_ASV09239	gender	m	-2.39023	0.959946	100	28	0.0149114	0.141518	TACGTAGGGGGCAAGCGTTATCCGGATTTACTGGGTGTAAAGGGAGCGTAGACGGCAGCGCAAGTCTGAAGTGAAAGCCCGGGGCTCAACCCCGGAATGGCTTTGGAAACTGTGCAGCTAGAGTACCGGAGGGGTAAGCGGAATTCCTAG
c__Clostridia.o__Clostridiales_ASV08590	gender	m	-2.38258	0.820476	100	23	0.00480252	0.0671018	TACGTAGGGGGCAAGCGTTATCCGGAATTACTGGGTGTAAAGGGTGAGTAGGCGGCATGACAAGTAAGATGTGAAAGCCCGTGGCTTAACCACGGGATTGCATTTTAAACTGTTGAGCTAGAGTACAGGAGAGGAAAGCGGAATTCCCAG
o__Clostridiales.f__Peptococcaceae_ASV10761	gender	m	-2.24927	0.637475	100	14	0.000764032	0.0194277	TACGTAGGGGGCGAGCGTTGTCCGGAATCACTGGGCGTAAAGGGCGCGTAGGCGGCCTAGTAAGTCAGATGTGAAAAGTGAGGGCTCAACCCTTAGAGTGCATCTGATACTGCTAGGCTTGAGTACAGAAGAGGAAAGCGGAATTCCTAG
o__Clostridiales.f__Ruminococcaceae_ASV14196	gender	m	-2.11504	0.793038	100	17	0.00915072	0.101533	TACGTAGGTGGCGAGCGTTATCCGGAATTACTGGGTGTAAAGGGTGTGTAGGCGGGGTGTCAAGTCAGATGTGAAAACTGTGGGCTCAACCCACAAACTGCATTTGAAACTGATACTCTTGAGAGTGGGAGAGGTAAACGGAATTCCTGG
o__Clostridiales.f__Ruminococcaceae_ASV07905	gender	m	-2.02479	0.523149	100	12	0.000223144	0.00822456	TACGTAGGGAGCGAGCGTTGTCCGGAATTACTGGGTGTAAAGGGAGCGTAGGCGGGAAGGCAAGTTGGATGTGAAAACTGTGGGCTTAACCGACAGACTGCATTCAAAACTGTTTTTCTTGAGTGAAGTAGAGGCAAGCGGAATTCCTAG
o__Clostridiales.f__Lachnospiraceae_ASV09133	gender	m	-1.92653	0.707271	100	15	0.00805012	0.0934433	TACGTAGGGGGCAAGCGTTATCCGGATTTACTGGGTGTAAAGGGAGCGTAGACGGCAAGGCAAGTCTGATGTGAAAGGCTGGGGCTCAACCCCGGGACTGCATTGGAAACTGTCCTGCTGGAGTGCCGGAGAGGTAAGCGGAATTCCTAG
f__Pasteurellaceae.g__Pasteurella_ASV06346	gender	m	-1.76315	0.786584	100	27	0.0272949	0.20636	TACGGAGGGTGCGAGCGTTAATCGGAATAACTGGGCGTAAAGGGCACGCAGGCGGACTTTTAAGTGAGATGTGAAATCCCCGAGCTTAACTTGGGAACTGCATTTCAGACTGGGAGTCTAGAGTACTTTAGGGAGGGGTAGAATTCCACG
f__Lachnospiraceae.g__Coprococcus_ASV10075	gender	m	-1.628	0.624576	100	13	0.0106824	0.112726	TACGTAGGGGGCAAGCGTTATCCGGATTTACTGGGTGTAAAGGGAGCGTAGGCGGTCTGACAAGTCAGAAGTGAAAGCCCGGGGCTCAACCTCGGGACTGCTTTTGAAACTGCCGGACTAGATTGCAGGAGAGGTAAGTGGAATTCCTAG
f__Ruminococcaceae.g__Oscillospira_ASV07210	gender	m	-1.62642	0.561394	100	11	0.00527005	0.0710045	TACGTAGGGAGCAAGCGTTATCCGGATTTACTGGGTGTAAAGGGCGTGTAGGCGGGACTGCAAGTCAGATGTGAAAACTATGGGCTCAACTCATAGCCTGCATTTGAAACTGTAGTTCTTGAGTGCTGGAGAGGCAAATGGAACTCCTAG
c__Clostridia.o__Clostridiales_ASV10810	gender	m	-1.33039	0.602184	100	12	0.0301805	0.218954	TACGTAGGGGGCGAGCGTTGTCCGGAATGACTGGGCGTAAAGGGCGTGTAGGCGGCCGACTAAGTCTGATGTGAAATACCCGCTTTTAAGGTGGGTCGTGCATTGGAAACTGGATGGCTAGAGTGCGGAAGAGGTAAGTGGAATTCCCAG
c__Clostridia.o__Clostridiales_ASV10366	gender	m	-1.2841	0.419429	100	14	0.00292375	0.0469356	TACGTAGGGGGCAAGCGTTGTCCGGAATGATTGGGCGTAAAGGGCGTGTAGGCGGCGATTTAAGTCTGGAGTGAAAGTCCTGCTTTTAAGGTGGGAATTGCTTTGGATACTGGATGGCTAGAGTGCAGGAGAGGTTAGTGGAATTCCCAG
c__Clostridia.o__Clostridiales_ASV06911	gender	m	-1.00821	0.425415	100	13	0.0206284	0.173901	TACGTAGGAGGCAAGCGTTATCCGGAATGACTGGGCGTAAAGGGTGCGTAGGTGGCTTGGCAAGTTGGTAGCGTAATTCCGAGGCTCAACCTCGGCGCTACTACCAAAACTGTCAGGCTCGAGTGCAGGAGGGGTAAGTGGAATTCCTAG
f__Bacteroidaceae.g__Bacteroides_ASV04104	gender	m	-0.794226	0.342458	100	11	0.0230954	0.184397	TACGGAGGATCCGAGCGTTATCCGGATTTATTGGGTTTAAAGGGAGCGTAGGTGGACATGTAAGTCAGTTGTGAAAGTTTGCGGCTCAACCGTAAAATTGCAGTTGATACTGCGTGTCTTGAGTACAGTAGAGGTGGGCGGAATTCGTGG

## Sheet: Picrust_KO_enrichment
ko	name	level1	level2	level3	_feature_id	_calour_merge_number	_calour_merge_ids	_calour_stat	_calour_pval	_calour_qval	_calour_direction
K00712	tagE; poly(glycerol-phosphate) alpha-glucosyltransferase [EC:2.4.1.52]	09180 Brite Hierarchies	09181 Protein families: metabolism	01003 Glycosyltransferases [BR:ko01003]	K00712	75	K00712;K00713;K00749;K00752;K00785;K02852;K02853;K03669;K03867;K05841;K07272;K09655;K09669;K12244;K12246;K12247;K12248;K12582;K12583;K12982;K12983;K12984;K12985;K12986;K12987;K12988;K12989;K12991;K12993;K12994;K12995;K12996;K12997;K12998;K12999;K13001;K13002;K13003;K13004;K13005;K13007;K13656;K13657;K13658;K13659;K13660;K13678;K13683;K13684;K13688;K13689;K13693;K14666;K15914;K16555;K16556;K16557;…	-0.367708	0.001998	0.031635	SCI
K00638	catB; chloramphenicol O-acetyltransferase type B [EC:2.3.1.28]	09180 Brite Hierarchies	09183 Protein families: signaling and cellular processes	01504 Antimicrobial resistance genes [BR:ko01504]	K00638	44	K00638;K00662;K00663;K00897;K00984;K03395;K04343;K05593;K06880;K06979;K10673;K17840;K17880;K17881;K17882;K17910;K18220;K18234;K18235;K18236;K18554;K18555;K18815;K18816;K18817;K18844;K19062;K19063;K19271;K19272;K19273;K19274;K19275;K19276;K19277;K19278;K19299;K19300;K19301;K19314;K19315;K19543;K19544;K19545	-0.346875	0.002997	0.037462537462537464	SCI
K01991	wza, gfcE; polysaccharide biosynthesis/export protein	09140 Cellular Processes	09145 Cellular community - prokaryotes	02026 Biofilm formation - Escherichia coli [PATH:ko02026]	K01991	16	K01991;K02425;K03566;K03567;K04333;K04334;K04335;K04336;K04761;K06204;K11931;K11935;K11936;K11937;K12687;K18968	-0.328125	0.001998	0.031635	SCI
K00355	NQO1; NAD(P)H dehydrogenase (quinone) [EC:1.6.5.2]	09100 Metabolism	09108 Metabolism of cofactors and vitamins	00130 Ubiquinone and other terpenoid-quinone biosynthesis [PATH:ko00130]	K00355	43	K00355;K00568;K00591;K01075;K01661;K01851;K01911;K02361;K02548;K02549;K02551;K02552;K03179;K03181;K03182;K03183;K03184;K03185;K03186;K03809;K05928;K06125;K06126;K06127;K06134;K08680;K09833;K09834;K11782;K11783;K11784;K11785;K12073;K12501;K12502;K14759;K14760;K18285;K18286;K18534;K18800;K19222;K19267	-0.325	0.004995	0.040459540459540456	SCI
K00681	ggt; gamma-glutamyltranspeptidase / glutathione hydrolase [EC:2.3.2.2 3.4.19.13]	09100 Metabolism	09106 Metabolism of other amino acids	00430 Taurine and hypotaurine metabolism [PATH:ko00430]	K00681	9	K00681;K01594;K03851;K03852;K07255;K07256;K10712;K15373;K19699	-0.319792	0.000999001	0.0519481	SCI
K02171	blaI; BlaI family transcriptional regulator, penicillinase repressor	09160 Human Diseases	09175 Drug resistance: Antimicrobial	01501 beta-Lactam resistance [PATH:ko01501]	K02171	68	K02171;K02172;K02546;K02547;K03585;K08218;K17837;K17838;K17850;K18129;K18130;K18131;K18133;K18135;K18136;K18137;K18138;K18143;K18144;K18145;K18146;K18147;K18148;K18150;K18698;K18699;K18766;K18767;K18768;K18780;K18781;K18782;K18790;K18791;K18792;K18793;K18794;K18795;K18796;K18797;K18970;K18971;K18972;K18973;K18976;K19095;K19096;K19097;K19098;K19099;K19100;K19101;K19209;K19210;K19211;K19212;K19213;…	-0.313542	0.00699301	0.044455544455544456	SCI
K03644	lipA; lipoyl synthase [EC:2.8.1.8]	09100 Metabolism	09108 Metabolism of cofactors and vitamins	00785 Lipoic acid metabolism [PATH:ko00785]	K03644	4	K03644;K03800;K03801;K10105	-0.289583	0.00999001	0.056343656343656345	SCI
K00055	E1.1.1.90; aryl-alcohol dehydrogenase [EC:1.1.1.90]	09100 Metabolism	09105 Amino acid metabolism	00350 Tyrosine metabolism [PATH:ko00350]	K00055	37	K00055;K00151;K00270;K00422;K00450;K00451;K00455;K00457;K00483;K00484;K00501;K00503;K00505;K00553;K01555;K01557;K01592;K01593;K01668;K01800;K01801;K01826;K02509;K02510;K05921;K07253;K10219;K10774;K13371;K13372;K15849;K16163;K16164;K16165;K16171;K16901;K18606	-0.277083	0.011988011988012026	0.059107559107559104	SCI
K00103	GULO; L-gulonolactone oxidase [EC:1.1.3.8]	09100 Metabolism	09101 Carbohydrate metabolism	00053 Ascorbate and aldarate metabolism [PATH:ko00053]	K00103	23	K00103;K00423;K00469;K01630;K01706;K01707;K01708;K02821;K02822;K03475;K03476;K10046;K10047;K13873;K13874;K13875;K13876;K17744;K18649;K18981;K18982;K18983;K19660	-0.263542	0.013986013986013957	0.0651656	SCI
K00677	lpxA; UDP-N-acetylglucosamine acyltransferase [EC:2.3.1.129]	09100 Metabolism	09107 Glycan biosynthesis and metabolism	00540 Lipopolysaccharide biosynthesis [PATH:ko00540]	K00677	37	K00677;K00748;K00912;K00979;K01627;K02517;K02527;K02535;K02536;K02560;K02840;K02841;K02843;K02844;K02847;K02848;K02849;K02850;K03269;K03270;K03271;K03272;K03273;K03274;K03275;K03276;K03277;K03278;K03279;K03280;K06041;K07031;K11211;K12975;K12981;K15669;K19353	-0.260417	0.01998	0.0776557	SCI
K00666	ACSF2; fatty-acyl-CoA synthase [EC:6.2.1.-]	09180 Brite Hierarchies	09181 Protein families: metabolism	01004 Lipid biosynthesis proteins [BR:ko01004]	K00666	41	K00666;K03822;K10257;K11608;K11609;K11610;K11611;K11628;K12421;K12422;K12423;K12424;K12425;K12426;K12427;K12428;K12429;K12430;K12431;K12432;K12433;K12434;K12435;K12436;K12437;K12439;K12440;K12441;K12442;K12443;K12444;K12445;K12500;K12507;K13611;K13612;K13613;K13614;K13615;K17361;K17362	-0.255208	0.00599401	0.0415299	SCI
K06999	K06999; phospholipase/carboxylesterase	09190 Not Included in Pathway or Brite	09191 Unclassified: metabolism	99999 Others	K06999	4	K06999;K09181;K15975;K15977	-0.223958	0.00899101	0.053946053946053944	SCI
K06281	hyaB, hybC; hydrogenase large subunit [EC:1.12.99.6]	09100 Metabolism	09111 Xenobiotics biodegradation and metabolism	00633 Nitrotoluene degradation [PATH:ko00633]	K06281	5	K06281;K06282;K10678;K10679;K10680	-0.210417	0.025974025974025983	0.0840212	SCI
K05916	hmp, YHB1; nitric oxide dioxygenase [EC:1.14.12.17]	09160 Human Diseases	09171 Infectious diseases: Bacterial	05132 Salmonella infection [PATH:ko05132]	K05916	25	K05916;K10407;K12264;K12265;K12266;K13085;K13284;K13285;K13286;K13287;K13740;K13741;K13771;K15343;K15344;K15345;K15346;K15347;K15349;K15350;K15351;K15352;K15353;K15354;K15366	-0.170833	0.032967	0.094451	SCI
K01132	GALNS; N-acetylgalactosamine-6-sulfatase [EC:3.1.6.4]	09100 Metabolism	09107 Glycan biosynthesis and metabolism	00531 Glycosaminoglycan degradation [PATH:ko00531]	K01132	9	K01132;K01135;K01136;K01137;K01197;K01205;K01217;K01565;K07964	-0.16875	0.010989	0.058759422395786035	SCI
K13730	inlA; internalin A	09160 Human Diseases	09171 Infectious diseases: Bacterial	05100 Bacterial invasion of epithelial cells [PATH:ko05100]	K13730	8	K13730;K13731;K13732;K13733;K13734;K13735;K13739;K13925	-0.166667	0.004995	0.040459540459540456	SCI
K01173	ENDOG; endonuclease G, mitochondrial	09140 Cellular Processes	09143 Cell growth and death	04210 Apoptosis [PATH:ko04210]	K01173	3	K01173;K07611;K08669	-0.135417	0.01998	0.0776557	SCI
K00038	E1.1.1.53; 3alpha(or 20beta)-hydroxysteroid dehydrogenase [EC:1.1.1.53]	09100 Metabolism	09103 Lipid metabolism	00140 Steroid hormone biosynthesis [PATH:ko00140]	K00038	14	K00038;K00545;K01015;K01016;K01130;K01131;K01822;K05296;K07408;K07424;K10207;K12343;K13369;K13370	-0.135417	0.028971	0.0890609	SCI
K00216	entA; 2,3-dihydro-2,3-dihydroxybenzoate dehydrogenase [EC:1.3.1.28]	09100 Metabolism	09109 Metabolism of terpenoids and polyketides	01053 Biosynthesis of siderophore group nonribosomal peptides [PATH:ko01053]	K00216	27	K00216;K01252;K02362;K02363;K02364;K04778;K04780;K04781;K04782;K04783;K04784;K04785;K04786;K04787;K04788;K04789;K04790;K04791;K04792;K04793;K12237;K12238;K12239;K12240;K12241;K15653;K15681	-0.117708	0.032967	0.094451	SCI
K01061	E3.1.1.45; carboxymethylenebutenolidase [EC:3.1.1.45]	09100 Metabolism	09111 Xenobiotics biodegradation and metabolism	00364 Fluorobenzoate degradation [PATH:ko00364]	K01061	4	K01061;K01860;K03391;K08686	-0.1	0.025974025974025983	0.0840212	SCI
K09456	aidB; putative acyl-CoA dehydrogenase	09190 Not Included in Pathway or Brite	09191 Unclassified: metabolism	99983 Lipid metabolism	K09456	6	K09456;K11729;K11730;K16227;K16228;K16229	-0.1	0.025974025974025983	0.0840212	SCI
K00076	hdhA; 7-alpha-hydroxysteroid dehydrogenase [EC:1.1.1.159]	09100 Metabolism	09103 Lipid metabolism	00121 Secondary bile acid biosynthesis [PATH:ko00121]	K00076	9	K00076;K07007;K15868;K15869;K15870;K15871;K15872;K15873;K15874	0.17083333333333328	0.025974025974025983	0.0840212	Healthy
