# Supplementary material for: Lack of gut microbiome recovery with spinal cord injury rehabilitation
Source: Gut Microbes. 2024 Feb 7;16(1):2309682. doi: 10.1080/19490976.2024.2309682 (PMC10854366; doi:10.1080/19490976.2024.2309682)
Supplement: Supplemental Material [file KGMI_A_2309682_SM3331.zip › Table S2_SCI_permanova_Sep14_2023.xlsx]

## Sheet: neurogenic_unweighted_unifrac_C
Table S2: PERMANOVA results for Fig. 3A.
var	R2	pval	Type
age	0.0164714	0.375	all subject at study entery (n=63)
albumin	0.102846	0.007	all subject at study entery (n=63)
ASIA	0.120057	0.093	all subject at study entery (n=63)
ASIA_numeric	0.0507734	0.049	all subject at study entery (n=63)
BMI	0.0261675	0.132	all subject at study entery (n=63)
CRP	0.040198	0.891	all subject at study entery (n=63)
days_from_accident	0.0646239	0.004	all subject at study entery (n=63)
gender	0.015286	0.504	all subject at study entery (n=63)
GROUP	0.113914	0.001	all subject at study entery (n=63)
HGB	0.0729605	0.086	all subject at study entery (n=63)
smoker	0.0372484	0.27	all subject at study entery (n=63)
age	0.0285481	0.724	SCI subject first sample from subacute (n=31)
albumin	0.102846	0.01	SCI subject first sample from subacute (n=31)
ASIA	0.120057	0.082	SCI subject first sample from subacute (n=31)
ASIA_numeric	0.0507734	0.03	SCI subject first sample from subacute (n=31)
BMI	0.0378623	0.328	SCI subject first sample from subacute (n=31)
CRP	0.040198	0.893	SCI subject first sample from subacute (n=31)
days_from_accident	0.0646239	0.002	SCI subject first sample from subacute (n=31)
gender	0.0257407	0.858	SCI subject first sample from subacute (n=31)
GROUP	0.0923679	0.001	SCI subject first sample from subacute (n=31)
HGB	0.0729605	0.086	SCI subject first sample from subacute (n=31)
smoker	0.0372484	0.272	SCI subject first sample from subacute (n=31)
age	0.0205172	0.993	SCI subject last sample from subacute (n=31)
albumin	0.0634327	0.176	SCI subject last sample from subacute (n=31)
ASIA	0.121889	0.075	SCI subject last sample from subacute (n=31)
ASIA_numeric	0.0526377	0.039	SCI subject last sample from subacute (n=31)
BMI	0.0375998	0.315	SCI subject last sample from subacute (n=31)
CRP	0.0791737	0.044	SCI subject last sample from subacute (n=31)
days_from_accident	0.0597971	0.006	SCI subject last sample from subacute (n=31)
gender	0.0250869	0.922	SCI subject last sample from subacute (n=31)
GROUP	0.0868401	0.001	SCI subject last sample from subacute (n=31)
HGB	0.0548266	0.408	SCI subject last sample from subacute (n=31)
smoker	0.0312381	0.584	SCI subject last sample from subacute (n=31)
