# Supplementary material for: Lack of gut microbiome recovery with spinal cord injury rehabilitation
Source: Gut Microbes. 2024 Feb 7;16(1):2309682. doi: 10.1080/19490976.2024.2309682 (PMC10854366; doi:10.1080/19490976.2024.2309682)
Supplement: Supplemental Material [file KGMI_A_2309682_SM3331.zip › Table_S4_SCI_SEp14_2023.xlsx]

## Sheet: Table_S4_SCI_subacute
Table S4: ASVs linked with time in sub-acute SCI in Fig. 4.
ASV	calour_stat	calour_pval	calour_qval	calour_direction	rel_abundance_controls	rel_abundance_chronic	direction
TACGTAGGTGGCAAGCGTTGTCCGGATTTACTGGGTGTAAAGGGCGTGCAGCCGGGCATGCAAGTCAGATGTGAAATCTCAGGGCTTAACCCTGAAACTGCATTTGAAACTGTATGTCTTGAGTGCCGGAGAGGTAATCGGAATTCCTTG	-0.5401	0.000999001	0.11617	Anti-days_from_accident	52.5633	13.4266	TRUE
TACGTAGGGGGCAAGCGTTATCCGGATTTACTGGGTGTAAAGGGAGCGTAGACGGCATGGCAAGTCTGAAGTGAAATGCGGGGGCTCAACCCCTGAACTGCTTTGGAAACTGTCAGGCTGGAGTGCAGGAGAGGTAAGTGGAATTCCTAG	-0.507605	0.001998	0.102585	Anti-days_from_accident	6.0482	1.34137	TRUE
TACGTATGGTGCAAGCGTTATCCGGATTTACTGGGTGTAAAGGGTGCGTAGGTGGTATGGCAAGTCAGAAGTGAAAGGCTGGGGCTCAACCCCGGGACTGCTTTTGAAACTGTCAAACTAGAGTACAGGAGAGGAAAGCGGAATTCCTAG	-0.477831	0.001998	0.102585	Anti-days_from_accident	26.2139	2.37205	TRUE
TACGTAGGGGGCAAGCGTTATCCGGATTTACTGGGTGTAAAGGGAGCGTAGACGGTGAGGCAAGTCTGAAGTGAAATGCCGGGGCTCAACCCCGGAACTGCTTTGGAAACTGTCTGACTAGAGTGCAGGAGAGGTAAGTGGAATTCCTAG	-0.470357	0.000999001	0.11617	Anti-days_from_accident	1.08597	0.440464	TRUE
TACGTAGGGAGCGAGCGTTGTCCGGAATTACTGGGTGTAAAGGGAGCGTAGGCGGGATTGCAAGTCAGATGTGAAAACTATGGGCTTAACCCATAGACTGCATTTGAAACTGTAGTTCTTGAGTGAAGTAGAGGTAAGCGGAATTCCTAG	-0.468393	0.000999001	0.11617	Anti-days_from_accident	1.77599	0	TRUE
TACGGAGGGTGCAAGCGTTAATCGGAATCACTGGGCGTAAAGCGCACGTAGGCTGTTATGTAAGTCAGGGGTGAAATCCCACGGCTCAACCGTGGAACTGCCCTTGATACTGCACGACTTGAATCCGGGAGAGGGTGGCGGAATTCCAGG	-0.453881	0.001998	0.102585	Anti-days_from_accident	1.58876	1.13088	TRUE
TACGTATGGAGCAAGCGTTATCCGGATTTACTGGGTGTAAAGGGAGTGTAGGTGGTATCACAAGTCAGAAGTGAAAGCCCGGGGCTCAACCCCGGGACTGCTTTTGAAACTGTGGAACTGGAGTGCAGGAGAGGTAAGTGGAATTCCTAG	-0.450583	0.000999001	0.11617	Anti-days_from_accident	9.85857	1.77452	TRUE
TACGTAGGGGGCAAGCGTTATCCGGATTTACTGGGTGTAAAGGGAGCGTAGACGGTTTTGCAAGTCTGAAGTGAAAGCCCGGGGCTTAACCCCGGGACTGCTTTGGAAACTGTAGGACTAGAGTGCAGGAGAGGTAAGTGGAATTCCTAG	-0.441695	0.003996	0.14542	Anti-days_from_accident	61.1627	5.85138	TRUE
TACGGAAGGTCCGGGCGTTATCCGGATTTATTGGGTTTAAAGGGAGCGTAGGCCGGAGATTAAGCGTGTTGTGAAATGTAGACGCTCAACGTCTGCACTGCAGCGCGAACTGGTTTCCTTGAGTACGCACAAAGTGGGCGGAATTCGTGG	-0.435783	0.000999001	0.11617	Anti-days_from_accident	1372.7	594.405	TRUE
TACGTAGGTGGCAAGCGTTGTCCGGATTTACTGGGTGTAAAGGGCGTGCAGCCGGGAATGCAAGTCAGATGTGAAATCCATGGGCTTAACCCATGAACTGCATTTGAAACTGTATTTCTTGAGTACTGGAGAGGCAATCGGAATTCCTAG	-0.420733	0.00599401	0.186332	Anti-days_from_accident	30.6207	6.52759	TRUE
AACGTAGGTCACAAGCGTTGTCCGGAATTACTGGGTGTAAAGGGAGCGCAGGCGGGAGAACAAGTTGGAAGTGAAATCCATGGGCTCAACCCATGAACTGCTTTCAAAACTGTTTTTCTTGAGTAGTGCAGAGGTAGGCGGAATTCCCGG	-0.419947	0.001998	0.102585	Anti-days_from_accident	36.7874	10.4078	TRUE
CACGTAGGGTGCAAGCGTTGTCCGGAATTACTGGGTGTAAAGGGAGCGCAGGCGGACCGGCAAGTTGGAAGTGAAAACTATGGGCTCAACCCATAAATTGCTTTCAAAACTGCTGGCCTTGAGTAGTGCAGAGGTAGGTGGAATTCCCGG	-0.412426	0.00599401	0.186332	Anti-days_from_accident	0.394038	0.186212	TRUE
TACGTAGGGGGCAAGCGTTGTCCGGAATAATTGGGCGTAAAGGGCGCGTAGGCGGCTCGGTAAGTCTGGAGTGAAAGTCCTGCTTTTAAGGTGGGAATTGCTTTGGATACTGTCGGGCTTGAGTGCAGGAGAGGTTAGTGGAATTCCCAG	-0.408944	0.001998	0.102585	Anti-days_from_accident	65.0949	2.67157	TRUE
AACGTAGGGTGCAAGCGTTGTCCGGAATTACTGGGTGTAAAGGGAGCGCAGGCGGACCGGCAAGTTGGAAGTGAAAACTATGGGCTCAACCCATAAATTGCTTTCAAAACTGCTGGCCTTGAGTAGTGCAGAGGTAGGTGGAATTCCCGG	-0.403458	0.00699301	0.177731	Anti-days_from_accident	40.8834	13.7766	TRUE
TACGGAGGATCCGAGCGTTATCCGGATTTATTGGGTTTAAAGGGTGCGTAGGCTGTTTTTTAAGTTAGAGGTGAAAGCTCGACGCTCAACGTCGAAATTGCCTCTGATACTGAGAGACTAGAGTGTAGTTGCGGAAGGCGGAATGTGTGG	-0.396112	0.003996	0.14542	Anti-days_from_accident	18.6648	3.34554	TRUE
TACGTAGGGGGCAAGCGTTGTCCGGAATGATTGGGCGTAAAGGGCGCGTAGGCGGCCAACTAAGTCTGGAGTGAAAGTCCTGCTTTTAAGGTGGGAATTGCTTTGGAAACTGGATGGCTTGAGTGCAGGAGAGGTAAGCGGAATTCCCGG	-0.393787	0.00699301	0.177731	Anti-days_from_accident	10.8552	1.20108	TRUE
TACGTAGGGGGCAAGCGTTATCCGGATTTACTGGGTGTAAAGGGAGCGTAGACGGTAGACCAAGTCTGAAGTGAAAGCCCGGGGCTCAACCCCGGAACTGCTTTGGAAACTGGTAAACTAGAGTGCAGGAGAGGTAAGTGGAATTCCTAG	-0.39328	0.00999001	0.190469	Anti-days_from_accident	1.77294	1.39769	TRUE
TACGTAGGGTGCAAGCGTTAATCGGAATTACTGGGCGTAAAGCGTGCGCAGGCGGTTCTGTAAGACAGATGTGAAATCCCCGGGCTCAACCTGGGAATTGCATTTGTGACTGCAGGACTAGAGTTCATCAGAGGGGGGTGGAATTCCAAG	-0.393184	0.003996	0.14542	Anti-days_from_accident	24.907	0.590633	TRUE
TACGTAGGGAGCGAGCGTTGTCCGGAATTACTGGGTGTAAAGGGAGCGTAGGCGGGACGGCAAGTCAGATGTGAAATACATGGGCTCAACCCATGGGCTGCATTTGAAACTGCTGTTCTTGAGTGAAGTAGAGGTAAGCGGAATTCCTGG	-0.389878	0.00699301	0.177731	Anti-days_from_accident	0.550883	0	TRUE
TACGTAGGATGCAAGCGTTATCCGGATTTACTGGGTGTAAAGGGAGCGCAGGCGGGACTGCAAGTTGGATGTGAAATACCGTGGCTTAACCACGGAACTGCATCCAAAACTGTAGTTCTTGAGTGAAGTAGAGGCAAGCGGAATTCCGAG	-0.383129	0.00699301	0.177731	Anti-days_from_accident	119.076	0.404678	TRUE
TACGTAGGGGGCAAGCGTTATCCGGATTTACTGGGTGTAAAGGGAGCGTAGACGGCGAGGCAAGTCTGATGTGAAAACCCGGGGCTCAACCCCGTGACTGCATTGGAAACTGTTTTGCTTGAGTACCGGAGAGGTAAGCGGAATTCCTAG	-0.381476	0.00699301	0.177731	Anti-days_from_accident	0	0	FALSE
TACGTAGGGAGCAAGCGTTGTCCGGATTTACTGGGTGTAAAGGGTGCGTAGGCGGCTTTGCAAGTCAGATGTGAAATCTATGGGCTCAACCCATAGCCTGCATTTGAAACTGCAGAGCTTGAGTGAAGTAGAGGCAGGCGGAATTCCCCG	-0.379108	0.00799201	0.186258	Anti-days_from_accident	14.5568	15.074	FALSE
TACGTAGGTGGCGAGCGTTATCCGGATTTACTGGGTGTAAAGGGCGCGTAGGCGGGAATGCAAGTCAGATGTGAAATCCAAGGGCTCAACCCTTGAACTGCATTTGAAACTGTATTTCTTGAGTGTCGGAGAGGTTGACGGAATTCCTAG	-0.378529	0.012987	0.205775	Anti-days_from_accident	37.2537	8.16614	TRUE
TACGGAAGGTCCGGGCGTTATCCGGATTTATTGGGTTTAAAGGGAGCGTAGGCCGTCTGTTAAGCGTGTTGTGAAATGTCGTGGCTCAACCGGGGCACTGCAGCGCGAACTGGCAGACTTGAGTGCACGGTAGGAAGGCGGAATTCGTCG	-0.378252	0.00699301	0.177731	Anti-days_from_accident	0	0	FALSE
TACGTATGGTGCAAGCGTTATCCGGATTTACTGGGTGTAAAGGGAGCGCAGGCGGAAGGCTAAGTCTGATGTGAAAGCCCGGGGCTCAACCCCGGTACTGCATTGGAAACTGGTCATCTAGAGTGTCGGAGGGGTAAGTGGAATTCCTAG	-0.366254	0.011988	0.20952	Anti-days_from_accident	27.9647	21.927	TRUE
TACGGAGGATGCGAGCGTTATCCGGATTTATTGGGTTTAAAGGGAGCGTAGACGGGTTTTTAAGTCAGCTGTGAAAGTTTGGGGCTCAACCTTAAAATTGCAGTTGAAACTGGAGACCTTGAGTACGGTTGAGGCAGGCGGAATTCGTGG	-0.362029	0.00999001	0.190469	Anti-days_from_accident	30.8244	0.0564625	TRUE
TACGTAGGTGGCAAGCGTTGTCCGGATTTACTGGGTGTAAAGGGCGTGCAGCCGGGTCTGCAAGTCAGATGTGAAATCCATGGGCTCAACCCATGAACTGCATTTGAAACTGTAGATCTTGAGTGTCGGAGGGGCAATCGGAATTCCTAG	-0.358894	0.011988	0.20952	Anti-days_from_accident	82.1269	29.6462	TRUE
TACGTAGGGTGCGAGCGTTAATCGGAATTACTGGGCGTAAAGGGTGCGCAGGCGGTTGAGTAAGACAGATGTGAAATCCCCGAGCTTAACTCGGGAATGGCATATGTGACTGCTCGACTAGAGTGTGTCAGAGGGAGGTGGAATTCCACG	-0.356931	0.017982	0.225446	Anti-days_from_accident	57.733	26.1836	TRUE
TACGTAGGTGGCAAGCGTTGTCCGGATTTACTGGGTGTAAAGGGCGTGTAGGCGGAGAAGCAAGTCAGAAGTGAAATCCATGGGCTTAACCCATGAACTGCTTTTGAAACTGTTTCCCTTGAGTATCGGAGAGGCAGGCGGAATTCCTAG	-0.353879	0.00999001	0.190469	Anti-days_from_accident	36.4121	23.0189	TRUE
TACGTAGGTGGCAAGCGTTGTCCGGAATTATTGGGCGTAAAGCGCGCGCAGGCGGCTTCTTAAGTCCATCTTAAAAGTGCGGGGCTTAACCCCGTGATGGGATGGAAACTGAGAGGCTGGAGTATCGGAGAGGAAAGTGGAATTCCTAGT	-0.352644	0.00999001	0.190469	Anti-days_from_accident	39.9489	0	TRUE
TACGTAGGGGGCAAGCGTTATCCGGATTTACTGGGTGTAAAGGGAGCGTAGACGGTAAAGCAAGTCTGAAGTGAAAGCCCGGGGCTCAACCCCGGGACTGCTTTGGAAACTGTTTAACTAGAGTGCTGGAGAGGTAAGCGGAATTCCTAG	-0.35128	0.01998	0.229893	Anti-days_from_accident	15.4993	7.00999	TRUE
TACGTAGGGTGCAAGCGTTAATCGGAATTACTGGGCGTAAAGCGTGCGCAGGCGGTTGGGTAAGACAGATGTGAAATCCCCGGGCTTAACCTGGGAACTGCATTTGTGACTGTCCGACTGGAGTACGTCAGAGGGGGGTGGAATTCCGCG	-0.345414	0.012987	0.205775	Anti-days_from_accident	0	13.9184	FALSE
TACGTAGGGGGCGAGCGTTGTCCGGAATGACTGGGCGTAAAGGGTGTGTAGGTGGTTTGATAAGTTAGATGTGTAATACCCAGGGCTTAACTCGGGTGCTGCATCTAAAACTGTTAGACTTGAGTACTGGAGAGGATAGTGGAATTCCTA	-0.345414	0.012987	0.205775	Anti-days_from_accident	0	0.530114	FALSE
TACGTAGGTGGCAAGCGTTGTCCGGATTTACTGGGTGTAAAGGGCGTGCAGCCGGGTCTGCAAGTCAGATGTGAAATCCATGGGCTCAACCCATGAACTGCATTTGAAACTGTGGATCTTGAGTGTCGGAGGGGCAATCGGAATTCCTAG	-0.343831	0.021978	0.217253	Anti-days_from_accident	6.09517	0.26526	TRUE
TACGTAGGTGGCAAGCGTTATCCGGATTTACTGGGTGTAAAGGGTGAGTAGGCGGGGAAGCAAGTCAGATGTGAAATACAAAGGCTTAACCTTTGAACTGCATTTGAAACTGTTTTTCTTGAGAGTCGGAGAGGTAATCGGAATTCCCAG	-0.34173	0.014985	0.199737	Anti-days_from_accident	0	0	FALSE
TACGGAAGGTCCGGGCGTTATCCGGATTTATTGGGTTTAAAGGGAGCGTAGGCGGGGAGTCAAGTCAGTTGTGAAAAGCCGCGGCCCAACCGTGGTCGTGCAGTTGAAACTGGTTCTCTTGAGTGCGCACGAGGACGGTGGAATTCGTGG	-0.34173	0.014985	0.199737	Anti-days_from_accident	0	0.0469721	FALSE
TACGGAGACTACGAGCGTTACTCGGATTCACTGGGCGTAAAGGGAGCGCAGGCGGACTGGTGTGTTAGGTGTGAAATCTCGGAGCTTAACTTCGAAATTGCGCCTAAAACTATTAGTCTAGAGTATTGGAGAGGTAAGCGGAATTTCCGG	-0.34173	0.014985	0.199737	Anti-days_from_accident	0	0	FALSE
TACGTAGGGGGCGAGCGTTATCCGGATTTACTGGGTGTAAAGGGAGCGCAGACGGAAGAGCAAGTCTGATGTGAAAACCCGGGGCTCAACCCCGGGCCTGCATTGGAAACTGTTTTTCTGGAGTACTGGAAGGGCAGGCGGAATTCCTGG	-0.340502	0.014985	0.199737	Anti-days_from_accident	0	0	FALSE
TACGGGGGATGCGAGCGTTATCCGGATTTATTGGGTTTAAAGGGTGCGTAGGCGGGGTGGTAAGTCAGCCGTGAAATGTCCACGCTCAACGTGGAACGTGCGTTTGATACTGCCGTCCTTGAATGCGGATGCCGTGGGAGGAATGTGTGG	-0.340502	0.014985	0.199737	Anti-days_from_accident	0	0	FALSE
TACGTAGGTGGCGAGCGTTATCCGGAATGATTGGGCGTAAAGGGTGCGTAGGTGGCAGAACAAGTCTGGAGTAAAAGGTATGGGCTCAACCCGTACTGGCTCTGGAAACTGTTCGGCTAGAGAACAGAAGAGGACGGCGGAACTCCATGT	-0.340502	0.014985	0.199737	Anti-days_from_accident	0	0	FALSE
TACGGAGGGTGCAAGCGTTAATCGGAATAACTGGGCGTAAAGGGCATGCAGGCGGTTCATCAAGTAGGATGTGAAATCCCCGGGCTCAACCTGGGAACAGCATACTAAACTGGTGGACTAGAGTATTGCAGGGGGAGACGGAATTCCAGG	-0.340502	0.014985	0.199737	Anti-days_from_accident	82.1712	0.0438619	TRUE
TACGTAGGGGGCAAGCGTTATCCGGATTTACTGGGTGTAAAGGGAGCGTAGACGGTGAAGCAAGTCTGAAGTGAAAGGTTGGGGCTCAACCCCGAAACTGCTTTGGAAACTGTTTAACTGGAGTACAGGAGAGGTAAGTGGAATTCCTAG	-0.337415	0.016983	0.216057	Anti-days_from_accident	3.28574	7.86952	FALSE
TACGTAGGGGGCAAGCGTTATCCGGAATTACTGGGTGTAAAGGGTGAGTAGGCGGCATGACAAGTAAGATGTGAAAGCCCGTGGCTTAACCACGGGATTGCATTTTAAACTGTTGAGCTAGAGTACAGGAGAGGAAAGCGGAATTCCCAG	-0.336808	0.012987	0.205775	Anti-days_from_accident	0.945397	0.372559	TRUE
TACGTATGGAGCAAGCGTTATCCGGATTTACTGGGTGTAAAGGGAGTGTAGGTGGCCATGCAAGTCAGAAGTGAAAATCCGGGGCTCAACCCCGGAACTGCTTTTGAAACTGTAAGGCTGGAGTGCAGGAGGGGTGAGTGGAATTCCTAG	-0.334409	0.018981	0.224494	Anti-days_from_accident	28.205	4.05184	TRUE
TACGTAGGGGGCGAGCGTTGTCCGGAATTACTGGGCGTAAAGGGAGCGTAGGCGGTCTGATAAGTTGGATGTGAAATACCCGGGCTTAACTTGGGGGGTGCATCCAATACTGTTGGACTAGAGTACAGGAGAGGAAAGCGGAATTCCTAG	-0.332757	0.015984	0.206025	Anti-days_from_accident	10.312	4.94479	TRUE
TACGTAGGGTGCAAGCGTTATCCGGAATTATTGGGCGTAAAGAGCTCGTAGGCGGTTCGTCGCGTCCGGTGTGAAAGTCCATCGCTTAACGGTGGATCTGCGCCGGGTACGGGCGGGCTGGAGTGCGGTAGGGGAGACTGGAATTCCCGG	-0.332152	0.010989	0.204973	Anti-days_from_accident	2.35007	0.350498	TRUE
TACGTAGGGGGCAAGCGTTATCCGGATTTACTGGGTGTAAAGGGAGCGTAGACGGCGACGCAAGTCTGAAGTGAAATACCCGGGCTCAACCTGGGAACTGCTTTGGAAACTGTGTTGCTAGAGTGCTGGAGAGGTAAGCGGAATTCCTAG	-0.331016	0.024975	0.230703	Anti-days_from_accident	5.81224	3.79175	TRUE
TACGTAGGGGGCAAGCGTTATCCGGATTTACTGGGTGTAAAGGGAGCGTAGGCGGTCTGACAAGTCAGAAGTGAAAGCCCGGGGCTCAACTCCGGGACTGCTTTTGAAACTGCCGGACTAGATTGCAGGAGAGGTAAGTGGAATTCCTAG	-0.330794	0.018981	0.224494	Anti-days_from_accident	1.72719	0.45725	TRUE
TACGGGGGATGCGAGCGTTATCCGGATTTATTGGGTTTAAAGGGCGCGTAGGCGGGACGGCAAGTCAGCGGTAAAAGACTGCAGCTAAACTGTAGCACGCCGTTGAAACTGTCGACCTGGAGACGAGACGAGGGAGGCGGAACAAGTGAA	-0.327991	0.022977	0.219417	Anti-days_from_accident	1.93026	3.87834	FALSE
TACGTATGGTGCAAGCGTTATCCGGATTTACTGGGTGTAAAGGGAGCGCAGGCGGTGCGGCAAGTCTGATGTGAAAGCCCGGGGCTCAACCCCGGTACTGCATTGGAAACTGTCGTACTAGAGTGTCGGAGGGGTAAGCGGAATTCCTAG	-0.325614	0.020979	0.237951	Anti-days_from_accident	46.5437	11.0596	TRUE
TACGTATGGAGCAAGCGTTATCCGGATTTACTGGGTGTAAAGGGTGCGTAGGTGGCAGTGCAAGTCAGATGTGAAAGGCCGGGGCTCAACCCCGGAGCTGCATTTGAAACTGCATAGCTAGAGTACAGGAGAGGCAGGCGGAATTCCTAG	-0.324604	0.027972	0.24081	Anti-days_from_accident	3.05643	0.798694	TRUE
TACGGGGGATGCGAGCGTTATCCGGATTTATTGGGTTTAAAGGGCGCGTAGGCGGGACGCCAAGTCAGCGGTAAAAGACTGCAGCTAAACTGTAGCACGCCGTTGAAACTGGCGACCTCGAGACGAGACGAGGGAGGCGGAACAAGTGAA	-0.323878	0.018981	0.224494	Anti-days_from_accident	0.888559	1.77516	FALSE
TACGTAGGGGGCGAGCGTTGTCCGGAATGACTGGGCGTAAAGGGCGTGTAGGCGGCTTTTTAAGTCTGGAGTGAAAGCCCCATTTTCAAGGTGGGGAGTGCTTTGGAGACTGGAGAGCTTGAGTGCGGAAGAGGTAAGTGGAATTCCCAG	-0.322074	0.013986	0.209737	Anti-days_from_accident	0.0728302	0	TRUE
TACGTAGGTGGCAAGCGTTGTCCGGATTTACTGGGTATAAAGGGAGCGCAGGCGGGAGAGCAAGTCAGCGGTGAAATACATGGGCTTAACCCATGAACTGCCGTTGAAACTGTTTTTCTTGAGTGAAGTAGAGGCAGGCGGGATTCCGAG	-0.31958	0.021978	0.217253	Anti-days_from_accident	0.0168445	0.0144883	TRUE
TACGTAGGTGGCAAGCGTTGTCCGGATTTACTGGGTGTAAAGGGCGTGTAGGCGGGGCTGCAAGTCAGAAGTGAAATCTATGGGCTTAACCCATAAACTGCTTTTGAAACTGTGGCTCTTGAGTATCGGAGAGGCAGGCGGGATTCCTAG	-0.31958	0.021978	0.217253	Anti-days_from_accident	0	0	FALSE
TACGTAGGGAGCGAGCGTTGTCCGGATTTACTGGGTGTAAAGGGTGCGTAGGCGGCCGAGCAAGTCAGTTGTGAAAACTATGGGCTTAACCCATAACGTGCAATTGAAACTGTCCGGCTTGAGTGAAGTAGAGGTAGGCGGAATTCCCGG	-0.315067	0.022977	0.219417	Anti-days_from_accident	0	0	FALSE
TACGTAGGGAGCGAGCGTTGTCCGGAATTACTGGGTGTAAAGGGAGCGTAGGCGGGAGTGCAAGTTGAATGTTTAATCTATGGGCTCAACCCATATCAGCGTTCAAAACTGCATTTCTTGAGTGAAGTAGAGGTTGGCGGAATTCCTAGT	-0.314248	0.034965	0.262106	Anti-days_from_accident	0.0909018	0.293482	FALSE
TACGGAAGGTCCGGGCGTTATCCGGATTTATTGGGTTTAAAGGGAGCGTAGGCGGGCCGTTAAGTCAGTTGTGAAAGTTCGGGGCTCAACCCCGGAATTGCAGTTGAAACTGCCGGTCTTGAGTACACGCAGGGAAGCCTGAATTCATGG	-0.312724	0.02997	0.245143	Anti-days_from_accident	0.078682	1.08441	FALSE
TACGTAGGGAGCGAGCGTTGTCCGGAATTACTGGGCGTAAAGGGCGCGTAGGCGGCGCTTCAAGTCGTCTGTCAAAAGCCGAGGCTCAACCTCGGTGCGCAGACGAAACTGGAGAGCTTGAGAAGCAGAGAGGCAAACAGAATTCCTGGT	-0.311339	0.01998	0.229893	Anti-days_from_accident	0.0683336	0.537505	FALSE
TACGTATGGTGCAAGCGTTATCCGGATTTACTGGGTGTAAAGGGAGCGCAGGCGGTACGGCAAGTCTGATGTGAAATCCCGGGGCTCAACCCCGGTACTGCATTGGAAACTGTCGGACTAGAGTGTCGGAGGGGTAAGTGGAATTCCTAG	-0.311286	0.031968	0.249537	Anti-days_from_accident	23.3516	2.35128	TRUE
TACGGAGGATGCAAGCGTTATCCGGATTTATTGGGTTTAAAGGGTGCGTAGGCGGCACGCCAAGTCAGCGGTGAAATTTCCGGGCTCAACCCGGAGTGTGCCGTTGAAACTGGCGAGCTAGAGTACACAAGAGGCAGGCGGAATGCGTGG	-0.307274	0.031968	0.249537	Anti-days_from_accident	20.6898	29.4564	FALSE
TACGTAGGGGGCGAGCGTTGTCCGGAATCACTGGGCGTAAAGGGCGCGTAGGCGGCCTAGTAAGTCAGATGTGAAAAGTGAGGGCTCAACCCTTAGAGTGCATCTGATACTGCTAGGCTTGAGTACAGAAGAGGAAAGCGGAATTCCTAG	-0.306646	0.032967	0.255781	Anti-days_from_accident	0.605644	0.39767	TRUE
TACGTAGGGGGCGAGCGTTGTCCGGAATTACTGGGCGTAAAGGGCGCGTAGGCGGCCGGATAAGTTAGATGTGAAATCCCCGGGCTCAACCTGGGTGTTGCATTTAAAACTGTCTGGCTTGAGTGCAGGAGAGGAAAGCGGAATTCCTAG	-0.306185	0.02997	0.245143	Anti-days_from_accident	0.0644131	0	TRUE
TACGTAGGGGGCAAGCGTTATCCGGATTTACTGGGTGTAAAGGGAGCGTAGACGGCAAGGCAAGTCTGATGTGAAAACCCAGGGCTTAACCCTGGGACTGCATTGGAAACTGTCTGGCTCGAGTGCCGGAGAGGTAAGCGGAATTCCTAG	-0.306151	0.031968	0.249537	Anti-days_from_accident	30.1374	6.43663	TRUE
TACGTAGGGAGCGAGCGTTGTCCGGAATTACTGGGTGTAAAGGGAGCGTAGGCGGGAAGGCAAGTTGGATGTGAAAACTGTGGGCTCAACCGACAGACTGCATTCAAAACTGTTTTTCTTGAGTGAAGTAGAGGCAAGCGGAATTCCTAG	-0.305666	0.027972	0.24081	Anti-days_from_accident	0.0739239	0	TRUE
TACGGAAGATGCGAGCGTTATCCGGATTTATTGGGTTTAAAGGGAGCGTAGGCGGGCAGTCAAGTCAGCGGTCAAATGGCGCGGCTCAACCGCGTTCCGCCGTTGAAACTGGCAGCCTTGAGTATGCACAGGGTACATGGAATTCGTGGT	-0.303995	0.02997	0.245143	Anti-days_from_accident	33.0172	0.0212747	TRUE
TACGGAAGGTCCGGGCGTTATCCGGATTTATTGGGTTTAAAGGGAGCGTAGGCCGTCTTATAAGCGTGTTGTGAAATGTCGGGGCTCAACCTGGGCATTGCAGCGCGAACTGTGAGACTTGAGTGCGCAGGAAGTAGGCGGAATTCGTCG	-0.303967	0.027972	0.24081	Anti-days_from_accident	0	0.0319121	FALSE
TACGTAGGGGGCGAGCGTTGTCCGGAATTACTGGGCGTAAAGGGTGCGTAGGCGGTTTGGTAAGTTGGATGTGAAATACCCGGGCTTAACTTGGGGGCTGCATCCAATACTGTCGGACTTGAGTGCAGGAGAGGAAAGCGGAATTCCTAG	-0.299366	0.036963	0.261177	Anti-days_from_accident	6.68151	1.8417	TRUE
CACGTAGGTCACAAGCGTTGTCCGGAATTACTGGGTGTAAAGGGAGCGCAGGCGGGAGAACAAGTTGGAAGTGAAATCCATGGGCTCAACCCATGAACTGCTTTCAAAACTGTTTTTCTTGAGTAGTGCAGAGGTAGGCGGAATTCCCGG	-0.297208	0.037962	0.257443	Anti-days_from_accident	0.317765	0.204842	TRUE
TACGTAGGTGGCGAGCGTTATCCGGAATTATTGGGCGTAAAGGGTGCGCAGGCGGTTTGTTAAGTTTAAGGTGAAAGCGTGGGGCTTAACCCCATATAGCCTTAGAAACTGACAGACTAGAGTACAGGAGAGGGCAATGGAATTCCATGT	-0.296415	0.040959	0.246553	Anti-days_from_accident	0.222312	0.325436	FALSE
CACCGGCAGCTCTAGTGGTAGCAGTTTTTATTGGGCCTAAAGCGTCCGTAGCCGGTTTAATAAGTCTCTGGTGAAATCCTGCAGCTTAACTGTGGGAATTGCTGGAGATACTATTAGACTTGAGATCGGGAGAGGTTAGAGGTACTCCCA	-0.296266	0.035964	0.25641	Anti-days_from_accident	5.69866	2.09436	TRUE
TACGTAGGTGGCGAGCGTTATCCGGAATTATTGGGTGTAAAGGGTGCGTAGGCGGGTCGTAAAGTCAGATGTGAAATGCGGAGGCTCAACCTCCGAACTGCATTTGAAACTTACGATCTTGAGTGGAGTAGAGGCAAGCGGAATTCCCGG	-0.295866	0.033966	0.259018	Anti-days_from_accident	2.36618	0	TRUE
TACGTAGGTGGCGAGCGTTGTTCGGATTTATTGGGCGTAAAGGGTCTGTAGGAGGTTTGTTAAATACGGGGTGAAATCCGGGAGCTCAACTCCCGAACTGCCCTGTAGACTGACAGACTAGAGTACCGGAGAGGTAAGCGGAATACCAAG	-0.295253	0.02997	0.245143	Anti-days_from_accident	0	0	FALSE
TACGTAGGGGGCAAGCGTTATCCGGATTTACTGGGTGTAAAGGGAGCGTAGACGGCTTTGCAAGTCTGACGTGAAACTCCGGGGCTCAACTCCGGAACTGCGTTGGAAACTGTAAGGCTTGAGTGCCGGAGAGGTAAGCGGAATTCCTAG	-0.294818	0.02997	0.245143	Anti-days_from_accident	3.70601	0.272459	TRUE
TACGGAAGGTCCGGGCGTTATCCGGATTTATTGGGTTTAAAGGGAGCGTAGGCTGTCTATTAAGCGTGTTGTGAAATATACCGGCTCAACCGGTGGCTTGCAGCGCGAACTGGTCGACTTGAGTATGCAGGAAGTAGGCGGAATTCATGG	-0.293166	0.035964	0.25641	Anti-days_from_accident	0	1.08659	FALSE
TACGTAGGGGGCGAGCGTTGTCCGGAATGATTGGGCGTAAAGGGCGCGTAGGCGGCCTGCTAAGTCTGGAGTGAAAGTCCTGCTTTCAAGGTGGGAAGTGCTTTGGATACTGGTGGGCTGGAGTGCAGGAGAGGAAAGCGGAATTACCGG	-0.289997	0.03996	0.258586	Anti-days_from_accident	0.0836835	0.198835	FALSE
TACGGAGGATGCGAGCGTTATCCGGATTTATTGGGTTTAAAGGGTGCGTAGGCGGCACGCCAAGTCAGCGGTGAAATTTCCGGGCTCAACCCGGAGTGTGCCGTTGAAACTGGCGAGCTAGAGTGCACAAGAGGCAGGCGGAATGCGTGG	-0.289262	0.035964	0.25641	Anti-days_from_accident	2.52839	0.837147	TRUE
TACGTAGGGGGCAAGCGTTATCCGGATTTACTGGGTGTAAAGGGAGCGTAGACGGCATGGCAAGTCTGAAGTGAAATGCCAGGGCTTAACCCTGGAACTGCTTTGGAAACTGTCTAGCTAGAGTGCAGGAGAGGTAAGTGGAATTCCTAG	-0.289172	0.031968	0.249537	Anti-days_from_accident	0	0	FALSE
TACGGAGGATGCGAGCGTTATCCGGATTTATTGGGTTTAAAGGGAGCGTAGACGGGTTTTTAAGTCAGCTGTGAAAGTTTGGGGCTTAACCTTAAAATTGCAGTTGAAACTGGAGACCTTGAGTACGGTTGAGGCAGGCGGAATTCGTGG	-0.287987	0.035964	0.25641	Anti-days_from_accident	0	0	FALSE
TACGGGGGATGCGAGCGTTATCCGGATTTATTGGGTTTAAAGGGTGCGTAGGCGGCAAGGTAAGTCAGCGGTGAAAGACCAGGGCTCAACTCTGGAAGTGCCGTTGATACTGTCTGGCTAGAATGATTCCGCCGTGGGAGGAATGAGTAG	-0.286726	0.038961	0.258108	Anti-days_from_accident	1.82505	0	TRUE
TACGGAGGATGCGAGCGTTATCCGGATTTATTGGGTTTAAAGGGTGCGTAGGTGGTAATTTAAGTCAGCGGTGAAAGTTTGTGGCTCAACCATAAAATTGCCGTTGAAACTGGGTTACTTGAGTGTGTTTGAGGTAGGCGGAATGCGTGG	-0.285473	0.038961	0.258108	Anti-days_from_accident	19.9677	12.6135	TRUE
TACGAAGGGGGCAAGCGTTGTTCGGAATTACTGGGCGTAAAGGGAGTGTAGGCGGTTATGTAAGATAGTGGTGAAATCCCAGAGCTTAACTTTGGAATTGCCATTATGACTATGTGGCTAGAATTACAGAGAGGATAGTGGAATACCCAG	-0.285366	0.033966	0.259018	Anti-days_from_accident	0.134154	0.0434648	TRUE
TACGGAGGATCCGAGCGTTATCCGGATTTATTGGGTTTAAAGGGAGCGTAGGTGGACAGTTAAGTCAGTTGTGAAAGTTTGCGGCTCAACCGTAAAATTGCAGTTGATACTGTCTGTCTTGAGTACAGTAGAGGTGGGCGGAATTCGTGG	-0.278026	0.038961	0.258108	Anti-days_from_accident	0	0	FALSE
TACGTAGGTGGCGAGCGTTGTCCGGATTTATTGGGCGTAAAGGGAGTGTAGGCGGTCTTTTAAGTCTGATGTGAAAGCCCACGGCTCAACCGTGGAGGGTCATTGGAAACTGGGAGACTTGAGTGCAGAAGAGGAGAGCGGAATTCCATG	0.244993	0.026973	0.239581	days_from_accident	0.0566568	0	FALSE
TACGGAGGGTGCAAGCGTTAATCGGAATTACTGGGCGTAAAGCGCACGCAGGCGGTCTGTCAAGTCGGATGTGAAATCCCCGGGCTTAACCTGGGAACTGCATTCGAAACTGGCAGGCTAGAGTCTTGTAGAGGGGGGTAGAATTCCAGG	0.244993	0.026973	0.239581	days_from_accident	0	0	FALSE
TACGTAGGGGGCAAGCGTTATCCGGATTTACTGGGTGTAAAGGGAGCGTAGACGGCGAAGCAAGTCTGGTGTGAAAACCCGGGGCTCAACCCCGGGCCTGCATTGGAAACTGTTTTGCTTGAGTGCCGGAGAGGTAAGCGGAATTCCTAG	0.244993	0.026973	0.239581	days_from_accident	0	0	FALSE
TACGTAGGGGGCAAGCGTTATCCGGATTTACTGGGTGTAAAGGGAGCGTAGACGGCTGTGCAAGTCTGGAGTGAAAACCCGGGGCTCAACCCCGGGATTGCTTTGGAAACTGTGTAGCTGGAGTACCGGAGAGGCAAGTGGAATTCCTAG	0.283097	0.040959	0.246553	days_from_accident	0	2.2495	TRUE
TACGGAGGATTCAAGCGTTATCCGGATTTATTGGGTTTAAAGGGTGCGTAGGCGGTTTGATAAGTTAGAGGTGAAATACCGGTGCTTAACACCGGAACTGCCTCTAATACTGTTGAACTAGAGAGTAGTTGCGGTAGGCGGAATGTATGG	0.288545	0.037962	0.257443	days_from_accident	0	0.0744616	TRUE
TACGGAGGATCCGAGCGTTATCCGGATTTATTGGGTTTAAAGGGAGCGTAGGCGGACGCTTAAGTCAGTTGTGAAAGTTTGCGGCTCAACCGTAAAATTGCAGTTGATACTGGGTGTCTTGAGTACAGTAGAGGCAGGCGGAATTCGTGG	0.292446	0.040959	0.246553	days_from_accident	192.835	253.136	TRUE
TACGTAGGGGGCGAGCGTTATCCGGATTTACTGGGTGTAAAGGGAGCGTAGACGGCATTGCAAGTCTGAAGTGAAAGCCCGCGGCTCAACCGCGGAACTGCTTTGGAAACTGTAAGGCTGGAGTACCGGAGAGGTAAGCGGAATTCCTAG	0.294517	0.040959	0.246553	days_from_accident	0.104058	0.0901226	FALSE
TACGTAGGGGGCGAGCGTTATCCGGAATTATTGGGCGTAAAGAGTACGTAGGTGGCTCTTTAAGCGCAGGGTTTAAGGCAATGGCCCAACCATTGTTCGCCCTGCGAACTGGAGAGCTTGAGTGCAGGAGAGGAAAGCGGAATTCCTGGT	0.294517	0.040959	0.246553	days_from_accident	0	0	FALSE
TACGGAGGGTGCAAGCGTTAATCGGAATTACTGGGCGTAAAGCGCACGTAGGCTGTTGTGTAAGTCAGGGGTGAAATCCCACGGCTCAACCGTGGAACTGCCTTTGATACTGCACGACTTGAATCCGGGAGAGGGTGGCGGAATTCCAGG	0.294885	0.040959	0.246553	days_from_accident	3.63881	6.28388	TRUE
TACGTAGGGTGCAAGCGTTAATCGGAATTACTGGGCGTAAAGCGTGCGCAGGCGGTTGGGTAAGACAGATGTGAAATCCCCGGGCTTAACCTGGGAACTGCATTTGTGACTGTCCGACTCGAGTATGTCAGAGGGGGGTGGAATTCCAAG	0.294885	0.040959	0.246553	days_from_accident	0.617286	2.48041	TRUE
TACGTAGGGGGCAAGCGTTATCCGGATTTACTGGGTGTAAAGGGAGCGTAGACGGCGAAGCAAGTCTGAAGTGAAAGCCCGGGGCTCAACCGCGGGACTGCTTTGGAAACTGTTTTGCTGGAGTGCTGGAGAGGCAGGCGGAATTCCTAG	0.294885	0.040959	0.246553	days_from_accident	0.0561297	0.0217324	FALSE
TACGTAGGTGGCAAGCGTTGTCCGGAATTATTGGGCGTAAAGGGCGCGCAGGCGGTTTCATAAGTCTGTCTTAAAAGTGCGGGGCTTAACCCCGTGAGGGGACGGAAACTGTGAGACTGGAGTGTCGGAGAGGAAAGCGGAATTCCTAGT	0.294885	0.040959	0.246553	days_from_accident	0	0	FALSE
TACGAAGGGGGCAAGCGTTGTTCGGAATTACTGGGCGTAAAGGGAGTGTAGGCGGTTTAGTAAGATAGTGGTGAAATCCCAGAGCTTAACTTTGGAATTGCCATTATAACTATTAGACTAGAATTATAGAGAGGATAGTGGAATACCCAG	0.297464	0.038961	0.258108	days_from_accident	0	0	FALSE
TACGTAGGGGGCGAGCGTTGTCCGGAATTACTGGGCGTAAAGGGTGCGTAGGCGGTTAATTAAGTTGGATGTGAAATTCCCGGGCTTAACTTGGGAGCTGCATTCAAAACTGGTTAACTAGAGTTCAGGAGAGGGAAGCGGAATTCCTAG	0.2982	0.03996	0.258586	days_from_accident	2.06838	0	FALSE
TACGTATGGTGCAAGCGTTATCCGGATTTACTGGGTGTAAAGGGAGCGCAGGCGGTACGGCAAGTCTGATGTGAAAGCCCGGGGCTCAACCCCGGTACTGCATTGGAAACTGCCGGACTAGAGTGTCGGAGGGGTAAGTGGAATTCCTAG	0.2982	0.03996	0.258586	days_from_accident	0	0	FALSE
TACGTAGGGTGCGAGCGTTAATCGGAATTACTGGGCGTAAAGCGTGCGCAGGCGGCTTTGTAAGACAGATGTGAAATCCCTGAGCTTAACTTAGGAACTGCATTTGTGACTGCAAGGCTAGAGTATGTCAGAGGGAGGTGGAATTCCAAG	0.2982	0.03996	0.258586	days_from_accident	0	0	FALSE
TACGTAGGGAGCGAGCGTTATCCGGATTTACTGGGTGTAAAGGGTGCGTAGGCGGTTTGTTAAGTCAGAAGTGAAATTTAGGGGCTCAACCTCTAAGCTGCTTCTGAAACTGATGAACTAGAGTGTGGGAGAGGAAAGTGGAATTCCGAG	0.300779	0.035964	0.25641	days_from_accident	0	0	FALSE
TACGTAGGGGGCAAGCGTTATCCGGATTTACTGGGTGTAAAGGGAGCGTAGACGGCGAGACAAGTCTGAAGTGAAAGCCCGGGGCTCAACCCCGCGGACTGCTTTGGAAACTGCCTTGCTAGAGTGTCGGAGAGGTAAGTGGAATTCCTA	0.300779	0.035964	0.25641	days_from_accident	0	0	FALSE
TACGTAGGGGGCAAGCGTTATCCGGATTTACTGGGTGTAAAGGGAGCGTAGACGGGAGTGCAAGTCTGGAGTGAAAGGCAGGGGCTCAACCCCTGGACTGCTTTGGAAACTGTAGTCCTAGAGTGCCGGAGAGGTAAGCGGAATTCCTAG	0.301147	0.037962	0.257443	days_from_accident	0	0.502378	TRUE
TACGTAGGGGGCAAGCGTTATCCGGATTTACTGGGTGTAAAGGGAGCGTAGACGGTGTGGCAAGTCTGATGTGAAAGGCAGGGGCTCAACTCCTGGACTGCATTGGAAACTGCCAGACTTGAGTGCCGGAGGGGTAAGCGGAATTCCTAG	0.301147	0.037962	0.257443	days_from_accident	0	0	FALSE
TACGGAGGATGCGAGCGTTATCCGGATTTATTGGGTTTAAAGGGTGCGTAGGCGGCACGCCAAGTCAGCGGTGAAATTTCCGGGCTCAACCCGGAATGTGCCGTTGAAACTGGTGAGCTAGAGTGCACAAGAGGCAGGCGGAATGCGTGG	0.301147	0.037962	0.257443	days_from_accident	0	0	FALSE
TACGGAGGATGCGAGCGTTATCCGGATTTATTGGGTTTAAAGGGTGCGTAGGCGGCACGCCAAGTCAGCGGTGAAATTTCCGGGCTCAACCCGGACTGTGCCGTTGAAACTGGTGAGCTAGAGTGCACAAGAGGCAGGCGGAATGCGTGG	0.301147	0.037962	0.257443	days_from_accident	0	0	FALSE
TACGTAGGGAACGAGCGTTATCCGGATTTATTGGGTGTAAAGGGTGCGTAGACGGGCGATCAAGTTAGTTGTGAAATCCCTCGGCTCAACTGAGGAACTGCAACTAAAACTGGTAGTCTTGAGTGCAGGAGAGGTAAGTGGAATTCCTAG	0.302435	0.021978	0.217253	days_from_accident	0	0	FALSE
TACGTAGGTGGCAAGCGTTGTCCGGATTTACTGGGTGTAAAGGGCGTGTAGCCGGAGAGACAAGTCAGATGTGAAATCCGCGGGCTCAACTCGCGAACTGCATTTGAAACTGTTTCCCTTGAGTATCGGAGAGGTAACCGGAATTCCTAG	0.302435	0.021978	0.217253	days_from_accident	0	0.0512105	TRUE
TACGGAGGGTGCAAGCGTTAATCGGAATTACTGGGCGTAAAGCGCACGCAGGCGGTTTGTTAAGTCAGATGTGAAATCCCCGGGCTCAACCTGGGAACTGCATCTGATACTGGCAAGCTTGAGTCTCGTAGAGGGGGGTAGAATTCCAGG	0.30246	0.033966	0.259018	days_from_accident	53.2479	236.863	TRUE
TACGTAGGTGGCAAGCGTTGTCCGGATTTACTGGGTGTAAAGGGCGTGCAGCCGGGCCGGCAAGTCAGATGTGAAATCCACGGGCTTAACCCGTGAACTGCATTTGAAACTGTTGGTCTTGAGTATCGGAGAGGTAATCGGAATTCCTTG	0.302881	0.021978	0.217253	days_from_accident	0.289275	0.0495379	FALSE
TACGTAGGTGGCAAGCGTTATCCGGAATTACTGGGCGTAAAGGGTGAGTAGGCGGTTTAAAAAGTCTGCAGTGAAAGGCAATGGCTCAACCAATGCATGCTGTAGAAACTGATAGACTAGAGTGCAGGAGAGGTTAACGGAATTCCATGT	0.302881	0.021978	0.217253	days_from_accident	0.323189	0	FALSE
TACGGAAGGTCCGGGCGTTATCCGGATTTATTGGGTTTAAAGGGAGCGTAGGCCGTGAGGTAAGCGTGTTGTGAAATGTAGGCGCCCAACGTCTGCACTGCAGCGCGAACTGCCTCACTTGAGTGCGCGCAACGCCGGCGGAACTCGTCG	0.302881	0.021978	0.217253	days_from_accident	0	0	FALSE
TACGGAGGATCCGAGCGTTATCCGGATTTATTGGGTTTAAAGGGAGCGTAGGTGGACATGTAAGTCAGTTGTGAAAGTTTGCGGCTCAACCGTAAAATTGCAGTTGATACTGTGTGTCTTGAGTACAGTAGAGGTGGGCGGAATTCGTGG	0.3042	0.040959	0.246553	days_from_accident	3.94474	27.4363	TRUE
TACGTAGGTGGCAAGCGTTATCCGGATTTACTGGGTGTAAAGGGCGTGTAGGCGGGCTGGCAAGTCAGATGTGAAAACCATGGGCTCAACCCATGGCCTGCATTTGAAACTGTTGGTCTTGAGTGCTGGAGAGGCAATCGGAATTCCGTG	0.304217	0.030969	0.251085	days_from_accident	0	0.0134206	TRUE
TACGGAGGATCCGAGCGTTATCCGGATTTATTGGGTTTAAAGGGAGCGTAGGCGGATTGTTAAGTCAGTTGTGAAAGTTTGCGGCTCAACCGTAAAATTGCAGTTGATACTGGCAGTCTTGAGTGCAGTAGAGGTGGGCGGAATTCGTGG	0.309827	0.026973	0.239581	days_from_accident	58.4384	293.842	TRUE
TACGTAGGTGGCGAGCGTTATCCGGAATTATTGGGCGTAAAGAGGGAGCAGGCGGCGGCAGAGGTCTGTGGTGAAAGACTGAAGCTTAACTTCAGTAAGCCATAGAAACCGGGCTGCTAGAGTGCAGGAGAGGATCGTGGAATTCCATGT	0.31274	0.024975	0.230703	days_from_accident	0.200168	0.162899	FALSE
TACGTAGGGAGCGAGCGTTATCCGGAATTATTGGGTGTAAAGGGTGCGTAGACGGGAGAACAAGTTAGTTGTGAAATACCTCGGCTCAACTGAGGAACTGCAACTAAAACTGTACTTCTTGAGTGCAGGAGAGGTAAGTGGAATTCCTAG	0.319192	0.034965	0.262106	days_from_accident	0.113314	0	FALSE
TACGTAGGGGGCAAGCGTTATCCGGAATTACTGGGTGTAAAGGGAGCGTAGGCGGCATGGTAAGCCAGATGTGAAAGCCTTGGGCTTAACCCGAGGATTGCATTTGGAACTATCAAGCTAGAGTACAGGAGAGGAAAGCGGAATTCCTAG	0.321253	0.021978	0.217253	days_from_accident	0	23.2121	TRUE
TACGTAGGTGGCAAGCGTTATCCGGATTTACTGGGTGTAAAGGGCGTGTAGGCGGGAAGGCAAGTCAGATGTGAAAACTATGGGCTCAACCCATAGCCTGCATTTGAAACTGTTTTTCTTGAGTGCTGGAGAGGCAATCGGAATTCCGTG	0.32476	0.022977	0.219417	days_from_accident	2.7458	8.34819	TRUE
TACGTAGGTGGCAAGCGTTGTCCGGATTTACTGGGTGTAAAGGGCGTGTAGGCGGAGCAGCAAGTCAGAAGTGAAATCTCTGGGCTCAACCCAGAAACTGCTTTTGAAACTGTTGCCCTTGAGTATCGGAGAGGCAGGCGGAATTCCTAG	0.324816	0.018981	0.224494	days_from_accident	0.445669	0.0067103	FALSE
TACGGAGGATGCGAGCGTTATCCGGATTTATTGGGTTTAAAGGGTGCGTAGGCGGCACGCCAAGTCAGCGGTGAAATTTTCGGGCTCAACCCGGACTGTGCCGTTGAAACTGGCGAGCTAGAGTGCACAAGAGGCAGGCGGAATGCGTGG	0.327194	0.024975	0.230703	days_from_accident	3.39411	19.8432	TRUE
TACGGAGGGTGCAAGCGTTAATCGGAATTACTGGGCGTAAAGCGCACGCAGGCGGTTTGTTAAGTCAGATGTGAAATCCCCGGGCTCAACCTGGGAACTGCATTTGAAACTGGCAAGCTAGAGTCTCGTAGAGGGGGGTAGAATTCCAGG	0.331458	0.00599401	0.186332	days_from_accident	0	0	FALSE
TACGTAGGTGGCGAGCGTTGTCCGGATTTACTGGGTGTAAAGGGCGTGTAGGCGGGACTGCAAGTCAGATGTGAAATACCGGGGCTTAACCCCGGGGCTGCATTTGAAACTGCGGTTCTTGAGTGCGGGAGAGGAAAGCGGAATTCCTAG	0.334067	0.021978	0.217253	days_from_accident	0.0541399	0	FALSE
TACGTAGGTGGCAAGCGTTATCCGGATTTACTGGGTGTAAAGGGCGTGTAGGCGGGATGGCAAGTCAGATGTGAAAACCATGGGCTCAACCCATGGCCTGCATTTGAAACTGTCGTTCTTGAGTACTGGAGAGGCAGACGGAATTCCTAG	0.341167	0.021978	0.217253	days_from_accident	0.0263034	0	FALSE
TACGTAGGTGGCGAGCGTTGTCCGGAATTACTGGGTGTAAAGGGTGCGTAGGCGGGGATGCAAGTCAGATGTGAAATCTATCGGCTTAACTGGTAAACTGCATTTGAAACTGCATTTCTTGAGTGGTGGAGAGGTAAGCGGAATTCCTAG	0.34394	0.00999001	0.190469	days_from_accident	0	0	FALSE
TACGTAGGTGGCAAGCGTTGTCCGGATTTACTGGGTGTAAAGGGCGTGCAGCCGGGCTGGTAAGTCAGATGTGAAATCTGGAGGCTCAACCTCCAAACTGCATTTGAAACTGCTGGTCTTGAGTACCGGAGAGGTTATCGGAATTCCTTG	0.351081	0.012987	0.205775	days_from_accident	0.090036	2.05759	TRUE
TACGTAGGGAGCAAGCGTTATCCGGATTTACTGGGTGTAAAGGGCGTGTAGGCGGGATTGTAAGTCAGATGTGAAAACCAGGGGCTCAACCTCTGGCCTGCATTTGAAACTGCAGTTCTTGAGTACTGGAGAGGCAGACGGAATTCCTAG	0.352181	0.015984	0.206025	days_from_accident	0	1.64759	TRUE
TACGTAGGTGGCAAGCGTTGTCCGGATTTACTGGGTGTAAAGGGCGTGCAGCCGGGCCGGCAAGTCAGATGTGAAATCTGGAGGCTTAACCTCCAAACTGCATTTGAAACTGTAGGTCTTGAGTACCGGAGAGGTTATCGGAATTCCTTG	0.357192	0.013986	0.209737	days_from_accident	6.65586	38.8962	TRUE
TACGGAGGATTCAAGCGTTATCCGGATTTATTGGGTTTAAAGGGTGCGTAGGCGGTTAGATAAGTTAGAGGTGAAATCCCGGGGCTTAACTCCGAAATTGCCTCTAATACTGTTTGACTAGAGAGTAGTTGCGGTAGGCGGAATGTATGG	0.357436	0.00899101	0.203796	days_from_accident	0	0.0809219	TRUE
TACGAAGGGGGCGAGCGTTGTTCGGAATTACTGGGCGTAAAGGGTGTGTAGGCGGTTAAGTAAGATAGTGGTGAAATGCCGGGGCTCAACCTCGGAATTGCCATTATGACTATTTAGCTAGAATGATGCAGAGGATAGCGGAATACCCAG	0.365132	0.013986	0.209737	days_from_accident	1.31868	0.348252	FALSE
TACGTAGGTGGCAAGCGTTATCCGGATTTACTGGGTGTAAAGGGCGTGTAGGCGGGATTGCAAGTCAGATGTGAAAACCACGGGCTCAACCTGTGGCCTGCATTTGAAACTGCAGTTCTTGAGTACTGGAGAGGCAGACGGAATTCCTAG	0.369367	0.00799201	0.186258	days_from_accident	0.0863645	2.78691	TRUE
TACGTAGGTGGCAAGCGTTATCCGGATTTACTGGGTGTAAAGGGCGTGTAGGCGGGATTGCAAGTCAGATGTGAAAACTGGGGGCTCAACCTCCAGCCTGCATTTGAAACTGTAGTTCTTGAGTGCTGGAGAGGCAATCGGAATTCCGTG	0.370467	0.001998	0.102585	days_from_accident	3.31352	36.6072	TRUE
TACGTAGGGGGCAAGCGTTATCCGGATTTACTGGGTGTAAAGGGAGCGTAGACGGCATGACAAGCCAGATGTGAAAACCCAGGGCTCAACCCTGGGACTGCATTTGGAACTGCCAGGCTGGAGTGCAGGAGAGGTAAGCGGAATTCCTAG	0.377155	0.00999001	0.190469	days_from_accident	0.227288	22.7524	TRUE
TACGTATGGTGCAAGCGTTATCCGGATTTACTGGGTGTAAAGGGAGCGTAGACGGTTGTGTAAGTCTGATGTGAAAGCCCGGGGCTCAACCCCGGGACTGCATTGGAAACTATGTAACTAGAGTGTCGGAGAGGTAAGCGGAATTCCTAG	0.377707	0.011988	0.20952	days_from_accident	1.35673	1.499	TRUE
TACGGAGGATCCGAGCGTTATCCGGATTTATTGGGTTTAAAGGGAGCGTAGGCGGGTTGTTAAGTCAGTTGTGAAAGTTTGCGGCTCAACCGTAAAATTGCAGTTGATACTGGCGACCTTGAGTGCAACAGAGGTAGGCGGAATTCGTGG	0.389723	0.00999001	0.190469	days_from_accident	161.806	39.0402	FALSE
TACGTATGGTGCAAGCGTTATCCGGATTTACTGGGTGTAAAGGGTGAGTAGGCGGTTATGCAAGTCATATGTGAAATGTCAGGGCTTAACCTTGGCGCTGCATAAGAAACTGTATAACTAGAGTGCAGGAGAGGCAAGCGGAATTCCTAG	0.390287	0.003996	0.14542	days_from_accident	0	0	FALSE
TACGTAGGGAGCGAGCGTTATCCGGATTCATTGGGCGTAAAGAGCGCGTAGGCGGCCTCTCAAGCGGGATCTCTAATCCGAGGGCTCAACCCCCGGCCGGATCCCGAACTGGGAGGCTCGAGTTCGGTAGAGGCAGGCGGAATTCCCGGT	0.395711	0.003996	0.14542	days_from_accident	0.17212	0.845618	TRUE
TACGTAGGGGGCAAGCGTTATCCGGATTTACTGGGTGTAAAGGGAGCGTAGACGGCGAAGCAAGTCTGAAGTGAAAACCCAGGGCTCAACCCTGGGACTGCTTTGGAAACTGTTTTGCTAGAGTGTCGGAGAGGTAAGTGGAATTCCTAG	0.397885	0.003996	0.14542	days_from_accident	0.463664	29.6555	TRUE
TACGTAGGTGGCAAGCGTTGTCCGGAATTACTGGGTGTAAAGGGAGCGTAGGCGGGGAGACAAGTTGAATGTTTAAACTATCGGCTCAACTGATAGTCGCGTTCAAAACTATCACTCTTGAGTGCAGTAGAGGTAGGCGGAATTCCTAGT	0.402312	0.00799201	0.186258	days_from_accident	0.1826	0.294231	TRUE
TACGTAGGGGGCAAGCGTTATCCGGATTTACTGGGTGTAAAGGGAGCGTAGACGGCATTGCAAGTCTGGAGTGAAAACCCGGGGCTCAACCCCGGGATTGCTTTGGAAACTGTGGAGCTGGAGTACCGGAGAGGCAAGTGGAATTCCTAG	0.404256	0.00599401	0.186332	days_from_accident	0.0105129	0.468242	TRUE
TACGTAGGGGGCAAGCGTTATCCGGATTTACTGGGTGTAAAGGGAGCGTAGACGGCATGGCAAGCCAGATGTGAAAGCCCGGGGCTCAACCCCGGGACTGCATTTGGAACTGTCAGGCTAGAGTGTCGGAGAGGAAAGCGGAATTCCTAG	0.418802	0.002997	0.145854	days_from_accident	3.17027	13.1762	TRUE
TACGTAGGTGGCAAGCGTTATCCGGAATTATTGGGCGTAAAGAGGGAGCAGGCGGCAGCAAGGGTCTGTGGTGAAAGCCTGAAGCTTAACTTCAGTAAGCCATAGAAACCAGGCAGCTAGAGTGCAGGAGAGGATCGTGGAATTCCATGT	0.435039	0.001998	0.102585	days_from_accident	0.02755	3.08321	TRUE
TACGTAGGGAGCAAGCGTTGTCCGGATTTACTGGGTGTAAAGGGTGCGTAGGCGGCTAGGCAAGTCAGACGTGAAAACCATGGGCTCAACCTGTGGACTGCGTTTGAAACTGTTTAGCTTGAGTGAAGTAGAGGTAGGCGGAATTCCCGG	0.476066	0.001998	0.102585	days_from_accident	4.7621	7.67897	TRUE
TACGTAGGGGGCAAGCGTTATCCGGATTTACTGGGTGTAAAGGGAGCGTAGACGGGATAGCAAGTCTGAAGTGAAAGCCCGGGGCTCAACCCCGGGACTGCTTTGGAAACTGTTGACCTGGAGTGCTGGAGAGGCAAGTGGAATTCCTAG	0.493172	0.000999001	0.11617	days_from_accident	0.0882228	1.83367	TRUE
TACGTAGGGGGCAAGCGTTATCCGGATTTACTGGGTGTAAAGGGAGCGTAGACGGCGAAGCAAGTCTGAAGTGAAAGCCCGGGGCTCAACCGCGGGACTGCTTTGGAAACTGTTTTGCTAGAGTGCTGGAGAGGTAAGTGGAATTCCTAG	0.494724	0.000999001	0.11617	days_from_accident	0.036795	0.175832	TRUE
AACGTAGGTGGCAAGCGTTGTCCGGAATTACTGGGTGTAAAGGGAGCGCAGGCGGGAGAGCAAGTTGGGAGTGAAATCTGTGGGCTCAACCCACAAATTGCTTTCAAAACTGTTTTTCTTGAGTGGTGTAGAGGTAGGCGGAATTCCCGG	0.518992	0.001998	0.102585	days_from_accident	2.1118	10.83	TRUE
